# Supplementary material for: Elucidating the genetic basis of an oligogenic birth defect using whole genome sequence data in a non-model organism, Bubalus bubalis
Source: Sci Rep. 2017 Jan 3;7:39719. doi: 10.1038/srep39719 (PMC5206621; doi:10.1038/srep39719)
Supplement: Supplementary Dataset 1 [file srep39719-s2.xls]

## Sheet: DataSet1
Supplementary Dataset 1. Loci for which all cases were homozygous for an allele that was never homozygous in the controls identified by the case versus control SNP analysis.
Scaffold	Position	Reference Allele	Alternate Allele	Gene Symbol	Gene Description
gi|551743844|ref|NW_005762649.1|	5644	A	G	--	--
gi|551743844|ref|NW_005762649.1|	5780	T	C	--	--
gi|551742214|ref|NW_005764279.1|	7698	T	G	--	--
gi|551742214|ref|NW_005764279.1|	8087	T	C	--	--
gi|551742214|ref|NW_005764279.1|	8209	C	G	--	--
gi|551742214|ref|NW_005764279.1|	8302	C	G	--	--
gi|551741634|ref|NW_005764859.1|	22706	G	A	--	--
gi|551741634|ref|NW_005764859.1|	22707	A	G	--	--
gi|551741175|ref|NW_005765318.1|	1606	A	G	--	--
gi|551739990|ref|NW_005766503.1|	13918	A	G	--	--
gi|551739990|ref|NW_005766503.1|	21264	T	C	--	--
gi|551735355|ref|NW_005771137.1|	1360	T	C	--	--
gi|551735355|ref|NW_005771137.1|	1802	G	A	--	--
gi|551735355|ref|NW_005771137.1|	3072	A	G	--	--
gi|551735355|ref|NW_005771137.1|	7820	A	G	--	--
gi|551735355|ref|NW_005771137.1|	9369	T	C	--	--
gi|551735355|ref|NW_005771137.1|	10781	C	T	LOC102393409	PREDICTED: receptor-type tyrosine-protein phosphatase N2-like isoform X1
gi|551735355|ref|NW_005771137.1|	11105	G	A	LOC102393409	PREDICTED: receptor-type tyrosine-protein phosphatase N2-like isoform X1
gi|551735355|ref|NW_005771137.1|	11378	A	G	LOC102393409	PREDICTED: receptor-type tyrosine-protein phosphatase N2-like isoform X1
gi|551735355|ref|NW_005771137.1|	11392	T	C	LOC102393409	PREDICTED: receptor-type tyrosine-protein phosphatase N2-like isoform X1
gi|551735355|ref|NW_005771137.1|	11414	A	C	LOC102393409	PREDICTED: receptor-type tyrosine-protein phosphatase N2-like isoform X1
gi|551735355|ref|NW_005771137.1|	11417	G	A	LOC102393409	PREDICTED: receptor-type tyrosine-protein phosphatase N2-like isoform X1
gi|551735355|ref|NW_005771137.1|	56862	A	G	LOC102393409	PREDICTED: receptor-type tyrosine-protein phosphatase N2-like isoform X1
gi|551733406|ref|NW_005773086.1|	13065	C	G	--	--
gi|551733406|ref|NW_005773086.1|	13069	T	G	--	--
gi|551731865|ref|NW_005774416.1|	12580	T	G	LOC102404329	PREDICTED: receptor-type tyrosine-protein phosphatase N2-like
gi|551731865|ref|NW_005774416.1|	13515	A	G	--	--
gi|551731865|ref|NW_005774416.1|	13525	C	T	--	--
gi|551731865|ref|NW_005774416.1|	13543	T	C	--	--
gi|551731865|ref|NW_005774416.1|	13649	C	T	--	--
gi|551731865|ref|NW_005774416.1|	14693	C	T	--	--
gi|551731861|ref|NW_005774420.1|	11570	A	C	--	--
gi|551731861|ref|NW_005774420.1|	15239	T	C	--	--
gi|551731861|ref|NW_005774420.1|	15249	C	A	--	--
gi|551731861|ref|NW_005774420.1|	15369	G	A	--	--
gi|551731861|ref|NW_005774420.1|	21726	C	G	--	--
gi|551731142|ref|NW_005775139.1|	748	C	T	--	--
gi|551731142|ref|NW_005775139.1|	2378	A	G	--	--
gi|551731142|ref|NW_005775139.1|	4172	A	G	--	--
gi|551731142|ref|NW_005775139.1|	4365	C	A	--	--
gi|551731051|ref|NW_005775230.1|	3341	A	G	--	--
gi|551724784|ref|NW_005781497.1|	30723	A	G	--	--
gi|551724784|ref|NW_005781497.1|	48825	A	G	--	--
gi|551724784|ref|NW_005781497.1|	49695	G	A	--	--
gi|551724784|ref|NW_005781497.1|	49704	C	T	--	--
gi|551724784|ref|NW_005781497.1|	50697	G	A	--	--
gi|551724784|ref|NW_005781497.1|	51031	T	C	--	--
gi|551724784|ref|NW_005781497.1|	51035	C	G	--	--
gi|551724784|ref|NW_005781497.1|	52083	C	G	--	--
gi|551724784|ref|NW_005781497.1|	67466	G	A	CPLX1	PREDICTED: complexin-1 isoform X1
gi|551724784|ref|NW_005781497.1|	104218	A	G	--	--
gi|551724784|ref|NW_005781497.1|	106308	A	G	GAK	PREDICTED: cyclin-G-associated kinase-like
gi|551724779|ref|NW_005781502.1|	2229	C	T	--	--
gi|551724779|ref|NW_005781502.1|	10537	A	G	--	--
gi|551724779|ref|NW_005781502.1|	10646	T	C	--	--
gi|551724779|ref|NW_005781502.1|	11625	T	C	--	--
gi|551724779|ref|NW_005781502.1|	13006	A	C	--	--
gi|551724779|ref|NW_005781502.1|	14315	A	G	--	--
gi|551724779|ref|NW_005781502.1|	15352	T	C	--	--
gi|551724779|ref|NW_005781502.1|	15418	A	G	--	--
gi|551724779|ref|NW_005781502.1|	16151	A	G	--	--
gi|551724779|ref|NW_005781502.1|	16348	T	C	--	--
gi|551724779|ref|NW_005781502.1|	16598	T	G	--	--
gi|551724779|ref|NW_005781502.1|	16846	T	C	--	--
gi|551724779|ref|NW_005781502.1|	16868	A	C	--	--
gi|551724779|ref|NW_005781502.1|	16884	T	C	--	--
gi|551724779|ref|NW_005781502.1|	26346	A	G	--	--
gi|551724779|ref|NW_005781502.1|	29045	A	G	--	--
gi|551724779|ref|NW_005781502.1|	32306	A	G	--	--
gi|551724779|ref|NW_005781502.1|	33787	T	C	--	--
gi|551724779|ref|NW_005781502.1|	39906	C	T	--	--
gi|551724779|ref|NW_005781502.1|	39908	A	G	--	--
gi|551724779|ref|NW_005781502.1|	41791	C	T	--	--
gi|551724779|ref|NW_005781502.1|	41805	A	G	--	--
gi|551724775|ref|NW_005781506.1|	158456	T	C	PEBP4	PREDICTED: phosphatidylethanolamine-binding protein 4
gi|551724775|ref|NW_005781506.1|	378532	C	T	BIN3	PREDICTED: bridging integrator 3
gi|551724741|ref|NW_005781540.1|	264877	A	T	--	--
gi|551724741|ref|NW_005781540.1|	264878	C	T	--	--
gi|551724709|ref|NW_005781572.1|	41583	A	T	--	--
gi|551724704|ref|NW_005781577.1|	280450	G	T	--	--
gi|551724656|ref|NW_005781625.1|	220732	G	A	--	--
gi|551724634|ref|NW_005781647.1|	257980	C	T	LRRC27	PREDICTED: leucine-rich repeat-containing protein 27 isoform X1
gi|551724633|ref|NW_005781648.1|	13292	G	A	--	--
gi|551724633|ref|NW_005781648.1|	14736	A	G	--	--
gi|551724633|ref|NW_005781648.1|	26609	T	C	--	--
gi|551724633|ref|NW_005781648.1|	27291	A	G	--	--
gi|551724633|ref|NW_005781648.1|	28335	C	T	--	--
gi|551724633|ref|NW_005781648.1|	28347	C	G	--	--
gi|551724633|ref|NW_005781648.1|	28591	A	C	--	--
gi|551724633|ref|NW_005781648.1|	28607	T	C	--	--
gi|551724633|ref|NW_005781648.1|	28794	A	C	--	--
gi|551724633|ref|NW_005781648.1|	28843	C	G	--	--
gi|551724633|ref|NW_005781648.1|	28889	T	C	--	--
gi|551724633|ref|NW_005781648.1|	28892	A	G	--	--
gi|551724633|ref|NW_005781648.1|	29464	A	G	--	--
gi|551724633|ref|NW_005781648.1|	32282	A	G	--	--
gi|551724633|ref|NW_005781648.1|	38002	T	C	--	--
gi|551724633|ref|NW_005781648.1|	38354	G	A	--	--
gi|551724633|ref|NW_005781648.1|	38372	T	C	--	--
gi|551724633|ref|NW_005781648.1|	38406	C	G	--	--
gi|551724633|ref|NW_005781648.1|	38458	G	T	--	--
gi|551724633|ref|NW_005781648.1|	38464	C	G	--	--
gi|551724633|ref|NW_005781648.1|	38531	A	G	--	--
gi|551724633|ref|NW_005781648.1|	38534	G	A	--	--
gi|551724633|ref|NW_005781648.1|	38542	C	T	--	--
gi|551724633|ref|NW_005781648.1|	38575	T	G	--	--
gi|551724633|ref|NW_005781648.1|	77615	C	G	--	--
gi|551724633|ref|NW_005781648.1|	77659	A	G	--	--
gi|551724633|ref|NW_005781648.1|	117143	C	G	--	--
gi|551724633|ref|NW_005781648.1|	176523	T	G	--	--
gi|551724633|ref|NW_005781648.1|	177750	A	G	--	--
gi|551724633|ref|NW_005781648.1|	181531	A	C	--	--
gi|551724633|ref|NW_005781648.1|	181844	A	G	--	--
gi|551724633|ref|NW_005781648.1|	188333	A	G	--	--
gi|551724633|ref|NW_005781648.1|	189061	T	C	--	--
gi|551724633|ref|NW_005781648.1|	190431	G	T	--	--
gi|551724633|ref|NW_005781648.1|	190596	T	C	--	--
gi|551724633|ref|NW_005781648.1|	196682	A	G	--	--
gi|551724633|ref|NW_005781648.1|	203000	T	C	--	--
gi|551724633|ref|NW_005781648.1|	203007	G	C	--	--
gi|551724633|ref|NW_005781648.1|	205997	C	A	--	--
gi|551724633|ref|NW_005781648.1|	206164	T	C	--	--
gi|551724633|ref|NW_005781648.1|	206166	T	C	--	--
gi|551724633|ref|NW_005781648.1|	206186	C	T	--	--
gi|551724633|ref|NW_005781648.1|	207118	T	C	--	--
gi|551724633|ref|NW_005781648.1|	207613	C	T	--	--
gi|551724633|ref|NW_005781648.1|	207768	G	C	--	--
gi|551724633|ref|NW_005781648.1|	207803	A	G	--	--
gi|551724633|ref|NW_005781648.1|	207831	G	A	--	--
gi|551724633|ref|NW_005781648.1|	207834	A	G	--	--
gi|551724633|ref|NW_005781648.1|	207838	G	A	--	--
gi|551724633|ref|NW_005781648.1|	207986	T	C	--	--
gi|551724633|ref|NW_005781648.1|	208116	A	G	--	--
gi|551724633|ref|NW_005781648.1|	222989	C	T	--	--
gi|551724633|ref|NW_005781648.1|	223219	T	C	--	--
gi|551724633|ref|NW_005781648.1|	223849	T	G	--	--
gi|551724633|ref|NW_005781648.1|	224872	A	T	--	--
gi|551724633|ref|NW_005781648.1|	226348	A	G	--	--
gi|551724633|ref|NW_005781648.1|	234253	T	C	--	--
gi|551724633|ref|NW_005781648.1|	234413	G	A	--	--
gi|551724633|ref|NW_005781648.1|	234416	T	C	--	--
gi|551724633|ref|NW_005781648.1|	236144	G	A	--	--
gi|551724633|ref|NW_005781648.1|	236153	G	T	--	--
gi|551724633|ref|NW_005781648.1|	236159	C	A	--	--
gi|551724633|ref|NW_005781648.1|	238564	A	C	--	--
gi|551724633|ref|NW_005781648.1|	239327	G	A	--	--
gi|551724633|ref|NW_005781648.1|	239468	G	A	--	--
gi|551724633|ref|NW_005781648.1|	239502	G	A	--	--
gi|551724633|ref|NW_005781648.1|	245966	C	G	--	--
gi|551724571|ref|NW_005781710.1|	128977	C	A	--	--
gi|551724438|ref|NW_005781843.1|	1534	T	G	LOC102400566	PREDICTED: protein enabled homolog, partial
gi|551724306|ref|NW_005781975.1|	33174	G	T	GADD45GIP1	PREDICTED: growth arrest and DNA damage-inducible proteins-interacting protein 1
gi|551724306|ref|NW_005781975.1|	57001	G	T	FARSA	PREDICTED: phenylalanine--tRNA ligase alpha subunit
gi|551724306|ref|NW_005781975.1|	178601	G	A	HOOK2	PREDICTED: protein Hook homolog 2 isoform X7
gi|551724186|ref|NW_005782095.1|	318372	C	G	STX10	PREDICTED: syntaxin-10 isoform X4
gi|551724186|ref|NW_005782095.1|	336125	A	G	NACC1	PREDICTED: nucleus accumbens-associated protein 1 isoform X1
gi|551724186|ref|NW_005782095.1|	379046	A	G	NFIX	PREDICTED: nuclear factor 1 X-type isoform X3
gi|551724186|ref|NW_005782095.1|	387220	T	C	NFIX	PREDICTED: nuclear factor 1 X-type isoform X3
gi|551724186|ref|NW_005782095.1|	440354	A	C	NFIX	PREDICTED: nuclear factor 1 X-type isoform X3
gi|551724186|ref|NW_005782095.1|	440519	T	G	NFIX	PREDICTED: nuclear factor 1 X-type isoform X3
gi|551724168|ref|NW_005782113.1|	322948	A	G	--	--
gi|551724168|ref|NW_005782113.1|	324112	T	C	--	--
gi|551724117|ref|NW_005782164.1|	283337	T	C	NCAPG2	PREDICTED: condensin-2 complex subunit G2
gi|551724113|ref|NW_005782168.1|	33658	G	T	--	--
gi|551724032|ref|NW_005782249.1|	295239	A	G	--	--
gi|551724018|ref|NW_005782263.1|	42686	C	G	--	--
gi|551724018|ref|NW_005782263.1|	42687	A	T	--	--
gi|551723915|ref|NW_005782366.1|	356129	A	G	--	--
gi|551723893|ref|NW_005782388.1|	15539	T	C	--	--
gi|551723893|ref|NW_005782388.1|	15540	G	A	--	--
gi|551723864|ref|NW_005782417.1|	32154	A	G	--	--
gi|551723864|ref|NW_005782417.1|	32156	T	C	--	--
gi|551723860|ref|NW_005782421.1|	247534	T	C	LOC102414705	PREDICTED: endothelin-converting enzyme 1-like isoform X2
gi|551723860|ref|NW_005782421.1|	345146	A	G	--	--
gi|551723857|ref|NW_005782424.1|	461781	T	C	--	--
gi|551723850|ref|NW_005782431.1|	67070	G	A	--	--
gi|551723810|ref|NW_005782471.1|	792291	A	G	--	--
gi|551723810|ref|NW_005782471.1|	792292	A	G	--	--
gi|551723810|ref|NW_005782471.1|	803900	A	G	--	--
gi|551723806|ref|NW_005782475.1|	113899	A	G	--	--
gi|551723806|ref|NW_005782475.1|	145112	T	C	--	--
gi|551723416|ref|NW_005782865.1|	86890	T	C	--	--
gi|551723416|ref|NW_005782865.1|	90715	T	G	--	--
gi|551723416|ref|NW_005782865.1|	120727	A	G	AKT1	PREDICTED: RAC-alpha serine/threonine-protein kinase isoform X1
gi|551723416|ref|NW_005782865.1|	158331	A	G	ADSSL1	PREDICTED: LOW QUALITY PROTEIN: adenylosuccinate synthetase isozyme 1
gi|551723353|ref|NW_005782928.1|	9719	A	G	--	--
gi|551723301|ref|NW_005782980.1|	116284	T	G	LOC102399156	PREDICTED: zinc finger and BTB domain-containing protein 16-like
gi|551723247|ref|NW_005783034.1|	137206	T	G	--	--
gi|551723218|ref|NW_005783063.1|	24561	C	G	--	--
gi|551723218|ref|NW_005783063.1|	46930	G	T	LOC102393636	PREDICTED: LOW QUALITY PROTEIN: ficolin-2-like
gi|551723218|ref|NW_005783063.1|	51315	G	C	LOC102393636	PREDICTED: LOW QUALITY PROTEIN: ficolin-2-like
gi|551723218|ref|NW_005783063.1|	60480	C	G	--	--
gi|551723218|ref|NW_005783063.1|	66888	C	G	--	--
gi|551723218|ref|NW_005783063.1|	79994	T	C	--	--
gi|551723218|ref|NW_005783063.1|	80038	A	G	--	--
gi|551723218|ref|NW_005783063.1|	83061	C	T	--	--
gi|551723218|ref|NW_005783063.1|	100670	A	G	--	--
gi|551723218|ref|NW_005783063.1|	141298	A	C	--	--
gi|551723218|ref|NW_005783063.1|	141457	A	G	--	--
gi|551723218|ref|NW_005783063.1|	142817	C	G	--	--
gi|551723218|ref|NW_005783063.1|	142830	G	A	--	--
gi|551723218|ref|NW_005783063.1|	143072	C	G	--	--
gi|551723218|ref|NW_005783063.1|	148284	A	C	--	--
gi|551723218|ref|NW_005783063.1|	212235	C	G	--	--
gi|551723218|ref|NW_005783063.1|	212521	G	C	--	--
gi|551723218|ref|NW_005783063.1|	217924	A	G	--	--
gi|551723218|ref|NW_005783063.1|	229924	T	C	--	--
gi|551723218|ref|NW_005783063.1|	250156	T	C	--	--
gi|551723172|ref|NW_005783109.1|	441102	T	C	TESC	PREDICTED: calcineurin B homologous protein 3 isoform X1
gi|551723154|ref|NW_005783127.1|	24971	G	C	--	--
gi|551723154|ref|NW_005783127.1|	91637	G	A	LOC102411636	PREDICTED: annexin A5-like isoform X1
gi|551723122|ref|NW_005783159.1|	508524	A	G	--	--
gi|551723122|ref|NW_005783159.1|	823810	A	G	ZC3H18	PREDICTED: zinc finger CCCH domain-containing protein 18 isoform X4
gi|551723122|ref|NW_005783159.1|	823838	G	C	ZC3H18	PREDICTED: zinc finger CCCH domain-containing protein 18 isoform X4
gi|551723105|ref|NW_005783176.1|	158755	C	A	MYO5B	PREDICTED: unconventional myosin-Vb-like, partial
gi|551723065|ref|NW_005783216.1|	230581	C	G	--	--
gi|551722921|ref|NW_005783360.1|	30342	A	T	--	--
gi|551722921|ref|NW_005783360.1|	30343	T	G	--	--
gi|551722921|ref|NW_005783360.1|	30345	T	A	--	--
gi|551722921|ref|NW_005783360.1|	30347	T	A	--	--
gi|551722921|ref|NW_005783360.1|	30349	T	G	--	--
gi|551722910|ref|NW_005783371.1|	6129	A	G	--	--
gi|551722910|ref|NW_005783371.1|	30057	G	A	--	--
gi|551722910|ref|NW_005783371.1|	41152	A	G	--	--
gi|551722910|ref|NW_005783371.1|	48957	A	C	--	--
gi|551722910|ref|NW_005783371.1|	50458	G	A	--	--
gi|551722910|ref|NW_005783371.1|	51006	A	C	--	--
gi|551722910|ref|NW_005783371.1|	55334	A	G	LOC102409000	PREDICTED: uncharacterized protein C14orf80 homolog isoform X2
gi|551722910|ref|NW_005783371.1|	57140	A	G	LOC102409000	PREDICTED: uncharacterized protein C14orf80 homolog isoform X2
gi|551722910|ref|NW_005783371.1|	57144	C	G	LOC102409000	PREDICTED: uncharacterized protein C14orf80 homolog isoform X2
gi|551722910|ref|NW_005783371.1|	99636	T	C	--	--
gi|551722910|ref|NW_005783371.1|	260885	A	G	BRF1	PREDICTED: transcription factor IIIB 90 kDa subunit isoform X1
gi|551722910|ref|NW_005783371.1|	285756	T	G	NUDT14	PREDICTED: uridine diphosphate glucose pyrophosphatase isoform X1
gi|551722910|ref|NW_005783371.1|	328760	G	C	--	--
gi|551722910|ref|NW_005783371.1|	330110	C	G	--	--
gi|551722910|ref|NW_005783371.1|	330385	G	C	--	--
gi|551722910|ref|NW_005783371.1|	330503	G	C	--	--
gi|551722910|ref|NW_005783371.1|	330510	A	G	--	--
gi|551722904|ref|NW_005783377.1|	22439	T	G	--	--
gi|551722904|ref|NW_005783377.1|	22442	C	G	--	--
gi|551722877|ref|NW_005783404.1|	185336	G	T	--	--
gi|551722863|ref|NW_005783418.1|	35495	C	A	LOC102389253	PREDICTED: uncharacterized protein LOC102389253
gi|551722863|ref|NW_005783418.1|	35496	C	T	LOC102389253	PREDICTED: uncharacterized protein LOC102389253
gi|551722863|ref|NW_005783418.1|	35499	C	G	LOC102389253	PREDICTED: uncharacterized protein LOC102389253
gi|551722850|ref|NW_005783431.1|	148715	C	A	--	--
gi|551722790|ref|NW_005783491.1|	190424	C	G	--	--
gi|551722775|ref|NW_005783506.1|	88198	G	A	TELO2	PREDICTED: telomere length regulation protein TEL2 homolog
gi|551722775|ref|NW_005783506.1|	130645	G	A	CCDC154	PREDICTED: coiled-coil domain-containing protein 154
gi|551722775|ref|NW_005783506.1|	130647	G	C	CCDC154	PREDICTED: coiled-coil domain-containing protein 154
gi|551722769|ref|NW_005783512.1|	43716	G	T	WDR1	PREDICTED: WD repeat-containing protein 1 isoform X1
gi|551722762|ref|NW_005783519.1|	1637240	G	T	ZNF423	PREDICTED: zinc finger protein 423-like
gi|551722762|ref|NW_005783519.1|	1637243	G	C	ZNF423	PREDICTED: zinc finger protein 423-like
gi|551722757|ref|NW_005783524.1|	583793	T	C	UBAC2	PREDICTED: ubiquitin-associated domain-containing protein 2 isoform X1
gi|551722757|ref|NW_005783524.1|	696062	A	G	--	--
gi|551722755|ref|NW_005783526.1|	320796	A	T	--	--
gi|551722752|ref|NW_005783529.1|	331863	C	T	LOC102409002	PREDICTED: NADH-cytochrome b5 reductase 3-like isoform X1
gi|551722752|ref|NW_005783529.1|	343273	T	C	LOC102409002	PREDICTED: NADH-cytochrome b5 reductase 3-like isoform X1
gi|551722752|ref|NW_005783529.1|	387099	A	G	RRP7A	PREDICTED: ribosomal RNA-processing protein 7 homolog A
gi|551722749|ref|NW_005783532.1|	105612	A	G	TLR9	PREDICTED: toll-like receptor 9 isoform X2
gi|551722744|ref|NW_005783537.1|	369599	T	C	SIM2	PREDICTED: single-minded homolog 2
gi|551722744|ref|NW_005783537.1|	1370381	T	A	IL2RA	PREDICTED: interleukin-2 receptor subunit alpha
gi|551722718|ref|NW_005783563.1|	862729	A	C	AGAP1	PREDICTED: LOW QUALITY PROTEIN: arf-GAP with GTPase, ANK repeat and PH domain-containing protein 1
gi|551722704|ref|NW_005783577.1|	147397	A	G	LOC102399813	PREDICTED: calmodulin-binding transcription activator 1-like
gi|551722682|ref|NW_005783599.1|	272240	G	T	FOXK1	PREDICTED: forkhead box protein K1 isoform X1
gi|551722682|ref|NW_005783599.1|	613909	A	G	--	--
gi|551722682|ref|NW_005783599.1|	613912	T	G	--	--
gi|551722682|ref|NW_005783599.1|	613923	A	C	--	--
gi|551722682|ref|NW_005783599.1|	613924	A	G	--	--
gi|551722682|ref|NW_005783599.1|	613931	G	C	--	--
gi|551722682|ref|NW_005783599.1|	1691512	C	T	--	--
gi|551722666|ref|NW_005783615.1|	277509	T	C	LOC102402514	PREDICTED: uncharacterized protein LOC102402514
gi|551722666|ref|NW_005783615.1|	277560	T	A	LOC102402514	PREDICTED: uncharacterized protein LOC102402514
gi|551722666|ref|NW_005783615.1|	516286	T	C	--	--
gi|551722665|ref|NW_005783616.1|	98625	A	G	--	--
gi|551722636|ref|NW_005783645.1|	324404	T	G	BCAS4	PREDICTED: breast carcinoma-amplified sequence 4
gi|551722636|ref|NW_005783645.1|	334449	A	G	BCAS4	PREDICTED: breast carcinoma-amplified sequence 4
gi|551722636|ref|NW_005783645.1|	449685	C	T	--	--
gi|551722636|ref|NW_005783645.1|	2596731	A	G	--	--
gi|551722635|ref|NW_005783646.1|	1307649	T	C	DSCAML1	PREDICTED: LOW QUALITY PROTEIN: Down syndrome cell adhesion molecule-like protein 1
gi|551722635|ref|NW_005783646.1|	1307650	A	C	DSCAML1	PREDICTED: LOW QUALITY PROTEIN: Down syndrome cell adhesion molecule-like protein 1
gi|551722635|ref|NW_005783646.1|	1307652	G	C	DSCAML1	PREDICTED: LOW QUALITY PROTEIN: Down syndrome cell adhesion molecule-like protein 1
gi|551722634|ref|NW_005783647.1|	132968	C	A	--	--
gi|551722630|ref|NW_005783651.1|	507820	C	T	--	--
gi|551722630|ref|NW_005783651.1|	511910	A	G	--	--
gi|551722630|ref|NW_005783651.1|	514965	A	C	--	--
gi|551722630|ref|NW_005783651.1|	537444	A	G	--	--
gi|551722630|ref|NW_005783651.1|	551367	T	C	--	--
gi|551722630|ref|NW_005783651.1|	602594	C	T	SNRNP48	PREDICTED: U11/U12 small nuclear ribonucleoprotein 48 kDa protein
gi|551722630|ref|NW_005783651.1|	602675	A	C	SNRNP48	PREDICTED: U11/U12 small nuclear ribonucleoprotein 48 kDa protein
gi|551722630|ref|NW_005783651.1|	602882	G	C	--	--
gi|551722630|ref|NW_005783651.1|	713010	T	C	--	--
gi|551722630|ref|NW_005783651.1|	1119319	T	G	--	--
gi|551722626|ref|NW_005783655.1|	191578	C	A	--	--
gi|551722626|ref|NW_005783655.1|	197282	A	T	SYNJ1	PREDICTED: synaptojanin-1 isoform X1
gi|551722626|ref|NW_005783655.1|	371275	T	C	LOC102397445	PREDICTED: protein eva-1 homolog C-like
gi|551722626|ref|NW_005783655.1|	417656	C	G	LOC102397445	PREDICTED: protein eva-1 homolog C-like
gi|551722626|ref|NW_005783655.1|	503577	T	C	URB1	PREDICTED: nucleolar pre-ribosomal-associated protein 1
gi|551722626|ref|NW_005783655.1|	546754	T	C	URB1	PREDICTED: nucleolar pre-ribosomal-associated protein 1
gi|551722620|ref|NW_005783661.1|	105563	C	T	LOC102410437	PREDICTED: acetolactate synthase-like protein-like isoform X1
gi|551722620|ref|NW_005783661.1|	105577	A	G	LOC102410437	PREDICTED: acetolactate synthase-like protein-like isoform X1
gi|551722613|ref|NW_005783668.1|	40907	A	G	--	--
gi|551722604|ref|NW_005783677.1|	1089955	C	A	--	--
gi|551722600|ref|NW_005783681.1|	60342	G	T	UVSSA	PREDICTED: UV-stimulated scaffold protein A isoform X1
gi|551722600|ref|NW_005783681.1|	184211	T	G	--	--
gi|551722598|ref|NW_005783683.1|	427190	A	G	ABHD14B	PREDICTED: alpha/beta hydrolase domain-containing protein 14B
gi|551722595|ref|NW_005783686.1|	178355	T	C	--	--
gi|551722595|ref|NW_005783686.1|	178825	T	C	--	--
gi|551722595|ref|NW_005783686.1|	195198	C	T	--	--
gi|551722595|ref|NW_005783686.1|	195290	G	C	--	--
gi|551722595|ref|NW_005783686.1|	199333	A	G	--	--
gi|551722595|ref|NW_005783686.1|	199409	G	C	--	--
gi|551722595|ref|NW_005783686.1|	199442	A	G	--	--
gi|551722595|ref|NW_005783686.1|	208773	T	A	--	--
gi|551722595|ref|NW_005783686.1|	222616	A	G	--	--
gi|551722595|ref|NW_005783686.1|	311630	C	T	--	--
gi|551722595|ref|NW_005783686.1|	344131	A	G	SHANK2	PREDICTED: SH3 and multiple ankyrin repeat domains protein 2 isoform X1
gi|551722595|ref|NW_005783686.1|	518452	A	G	SHANK2	PREDICTED: SH3 and multiple ankyrin repeat domains protein 2 isoform X1
gi|551722595|ref|NW_005783686.1|	521070	T	C	SHANK2	PREDICTED: SH3 and multiple ankyrin repeat domains protein 2 isoform X1
gi|551722595|ref|NW_005783686.1|	521244	A	C	SHANK2	PREDICTED: SH3 and multiple ankyrin repeat domains protein 2 isoform X1
gi|551722595|ref|NW_005783686.1|	524670	T	G	SHANK2	PREDICTED: SH3 and multiple ankyrin repeat domains protein 2 isoform X1
gi|551722595|ref|NW_005783686.1|	524678	T	C	SHANK2	PREDICTED: SH3 and multiple ankyrin repeat domains protein 2 isoform X1
gi|551722595|ref|NW_005783686.1|	526895	A	G	SHANK2	PREDICTED: SH3 and multiple ankyrin repeat domains protein 2 isoform X1
gi|551722595|ref|NW_005783686.1|	526933	C	A	SHANK2	PREDICTED: SH3 and multiple ankyrin repeat domains protein 2 isoform X1
gi|551722595|ref|NW_005783686.1|	527766	G	A	SHANK2	PREDICTED: SH3 and multiple ankyrin repeat domains protein 2 isoform X1
gi|551722595|ref|NW_005783686.1|	544348	T	C	SHANK2	PREDICTED: SH3 and multiple ankyrin repeat domains protein 2 isoform X1
gi|551722595|ref|NW_005783686.1|	552156	A	G	SHANK2	PREDICTED: SH3 and multiple ankyrin repeat domains protein 2 isoform X1
gi|551722595|ref|NW_005783686.1|	552160	A	C	SHANK2	PREDICTED: SH3 and multiple ankyrin repeat domains protein 2 isoform X1
gi|551722595|ref|NW_005783686.1|	553156	T	C	SHANK2	PREDICTED: SH3 and multiple ankyrin repeat domains protein 2 isoform X1
gi|551722595|ref|NW_005783686.1|	553157	G	T	SHANK2	PREDICTED: SH3 and multiple ankyrin repeat domains protein 2 isoform X1
gi|551722595|ref|NW_005783686.1|	553731	C	T	SHANK2	PREDICTED: SH3 and multiple ankyrin repeat domains protein 2 isoform X1
gi|551722595|ref|NW_005783686.1|	553733	T	C	SHANK2	PREDICTED: SH3 and multiple ankyrin repeat domains protein 2 isoform X1
gi|551722595|ref|NW_005783686.1|	553760	A	G	SHANK2	PREDICTED: SH3 and multiple ankyrin repeat domains protein 2 isoform X1
gi|551722595|ref|NW_005783686.1|	553775	A	G	SHANK2	PREDICTED: SH3 and multiple ankyrin repeat domains protein 2 isoform X1
gi|551722595|ref|NW_005783686.1|	727821	G	T	SHANK2	PREDICTED: SH3 and multiple ankyrin repeat domains protein 2 isoform X1
gi|551722595|ref|NW_005783686.1|	732197	G	C	SHANK2	PREDICTED: SH3 and multiple ankyrin repeat domains protein 2 isoform X1
gi|551722595|ref|NW_005783686.1|	834859	T	C	CTTN	PREDICTED: src substrate protein p85 isoform X3
gi|551722595|ref|NW_005783686.1|	887003	A	G	PPFIA1	PREDICTED: liprin-alpha-1
gi|551722595|ref|NW_005783686.1|	890013	T	C	PPFIA1	PREDICTED: liprin-alpha-1
gi|551722595|ref|NW_005783686.1|	897466	A	G	PPFIA1	PREDICTED: liprin-alpha-1
gi|551722595|ref|NW_005783686.1|	908655	A	G	PPFIA1	PREDICTED: liprin-alpha-1
gi|551722595|ref|NW_005783686.1|	930112	A	G	PPFIA1	PREDICTED: liprin-alpha-1
gi|551722595|ref|NW_005783686.1|	987435	G	A	--	--
gi|551722595|ref|NW_005783686.1|	990309	T	C	--	--
gi|551722595|ref|NW_005783686.1|	1030851	T	C	ANO1	PREDICTED: anoctamin-1
gi|551722595|ref|NW_005783686.1|	1035317	T	C	ANO1	PREDICTED: anoctamin-1
gi|551722595|ref|NW_005783686.1|	1060835	A	G	ANO1	PREDICTED: anoctamin-1
gi|551722595|ref|NW_005783686.1|	1062509	G	A	ANO1	PREDICTED: anoctamin-1
gi|551722595|ref|NW_005783686.1|	1076049	A	G	ANO1	PREDICTED: anoctamin-1
gi|551722595|ref|NW_005783686.1|	1082901	G	C	ANO1	PREDICTED: anoctamin-1
gi|551722595|ref|NW_005783686.1|	1149438	G	A	--	--
gi|551722595|ref|NW_005783686.1|	1149461	G	A	--	--
gi|551722595|ref|NW_005783686.1|	1149470	C	G	--	--
gi|551722595|ref|NW_005783686.1|	1223534	T	C	--	--
gi|551722595|ref|NW_005783686.1|	1225069	T	C	--	--
gi|551722595|ref|NW_005783686.1|	1228947	T	C	--	--
gi|551722595|ref|NW_005783686.1|	1233826	T	C	--	--
gi|551722595|ref|NW_005783686.1|	1250703	C	G	--	--
gi|551722595|ref|NW_005783686.1|	1369298	C	T	--	--
gi|551722595|ref|NW_005783686.1|	1369393	T	C	--	--
gi|551722580|ref|NW_005783701.1|	17196	C	T	--	--
gi|551722580|ref|NW_005783701.1|	340092	A	G	UVRAG	PREDICTED: UV radiation resistance-associated gene protein
gi|551722574|ref|NW_005783707.1|	415869	T	C	HID1	PREDICTED: protein HID1 isoform X2
gi|551722574|ref|NW_005783707.1|	439409	T	C	CDR2L	PREDICTED: cerebellar degeneration-related protein 2-like
gi|551722574|ref|NW_005783707.1|	442575	T	G	CDR2L	PREDICTED: cerebellar degeneration-related protein 2-like
gi|551722574|ref|NW_005783707.1|	442576	T	C	CDR2L	PREDICTED: cerebellar degeneration-related protein 2-like
gi|551722574|ref|NW_005783707.1|	625755	T	C	NUP85	PREDICTED: nuclear pore complex protein Nup85 isoform X1
gi|551722574|ref|NW_005783707.1|	693725	T	C	--	--
gi|551722574|ref|NW_005783707.1|	839128	T	C	--	--
gi|551722574|ref|NW_005783707.1|	847240	T	C	CASKIN2	PREDICTED: caskin-2
gi|551722574|ref|NW_005783707.1|	852033	G	C	--	--
gi|551722574|ref|NW_005783707.1|	878130	T	C	LLGL2	PREDICTED: lethal(2) giant larvae protein homolog 2 isoform X1
gi|551722574|ref|NW_005783707.1|	886414	A	G	LLGL2	PREDICTED: lethal(2) giant larvae protein homolog 2 isoform X1
gi|551722574|ref|NW_005783707.1|	897327	T	C	LLGL2	PREDICTED: lethal(2) giant larvae protein homolog 2 isoform X1
gi|551722574|ref|NW_005783707.1|	924210	C	A	LOC102396707	PREDICTED: unconventional myosin-XVB-like isoform X1
gi|551722574|ref|NW_005783707.1|	924394	G	A	LOC102396707	PREDICTED: unconventional myosin-XVB-like isoform X1
gi|551722574|ref|NW_005783707.1|	926165	A	G	LOC102396707	PREDICTED: unconventional myosin-XVB-like isoform X1
gi|551722574|ref|NW_005783707.1|	1000495	C	T	--	--
gi|551722574|ref|NW_005783707.1|	1043783	A	G	--	--
gi|551722574|ref|NW_005783707.1|	1107573	A	G	UNC13D	PREDICTED: protein unc-13 homolog D isoform X1
gi|551722574|ref|NW_005783707.1|	1113430	C	G	UNC13D	PREDICTED: protein unc-13 homolog D isoform X1
gi|551722574|ref|NW_005783707.1|	1123027	A	C	WBP2	PREDICTED: WW domain-binding protein 2 isoform X2
gi|551722574|ref|NW_005783707.1|	1123256	C	G	--	--
gi|551722574|ref|NW_005783707.1|	1156555	G	A	MRPL38	PREDICTED: 39S ribosomal protein L38, mitochondrial
gi|551722574|ref|NW_005783707.1|	1160443	A	G	MRPL38	PREDICTED: 39S ribosomal protein L38, mitochondrial
gi|551722574|ref|NW_005783707.1|	1239443	A	G	CDK3	PREDICTED: cyclin-dependent kinase 3 isoform X3
gi|551722574|ref|NW_005783707.1|	1249533	T	C	EVPL	PREDICTED: envoplakin
gi|551722574|ref|NW_005783707.1|	1249656	T	C	EVPL	PREDICTED: envoplakin
gi|551722574|ref|NW_005783707.1|	1537104	A	C	SPHK1	PREDICTED: sphingosine kinase 1 isoform X4
gi|551722574|ref|NW_005783707.1|	1537106	T	C	SPHK1	PREDICTED: sphingosine kinase 1 isoform X4
gi|551722567|ref|NW_005783714.1|	73522	G	A	--	--
gi|551722567|ref|NW_005783714.1|	78684	G	T	--	--
gi|551722567|ref|NW_005783714.1|	112180	A	G	--	--
gi|551722567|ref|NW_005783714.1|	112182	A	G	--	--
gi|551722567|ref|NW_005783714.1|	123500	C	G	--	--
gi|551722564|ref|NW_005783717.1|	29655	C	G	ZNHIT1	PREDICTED: zinc finger HIT domain-containing protein 1 isoform X1
gi|551722564|ref|NW_005783717.1|	29765	G	A	ZNHIT1	PREDICTED: zinc finger HIT domain-containing protein 1 isoform X1
gi|551722564|ref|NW_005783717.1|	35827	T	C	--	--
gi|551722564|ref|NW_005783717.1|	35928	G	A	--	--
gi|551722564|ref|NW_005783717.1|	39441	G	A	CLDN15	PREDICTED: claudin-15 isoform X1
gi|551722564|ref|NW_005783717.1|	39514	T	G	CLDN15	PREDICTED: claudin-15 isoform X1
gi|551722564|ref|NW_005783717.1|	43397	A	C	FIS1	PREDICTED: mitochondrial fission 1 protein isoform X1
gi|551722564|ref|NW_005783717.1|	154761	C	T	COL26A1	PREDICTED: collagen alpha-1(XXVI) chain isoform X1
gi|551722564|ref|NW_005783717.1|	154762	A	G	COL26A1	PREDICTED: collagen alpha-1(XXVI) chain isoform X1
gi|551722564|ref|NW_005783717.1|	212799	T	C	COL26A1	PREDICTED: collagen alpha-1(XXVI) chain isoform X1
gi|551722564|ref|NW_005783717.1|	212806	A	G	COL26A1	PREDICTED: collagen alpha-1(XXVI) chain isoform X1
gi|551722564|ref|NW_005783717.1|	212809	C	G	COL26A1	PREDICTED: collagen alpha-1(XXVI) chain isoform X1
gi|551722564|ref|NW_005783717.1|	219622	C	T	COL26A1	PREDICTED: collagen alpha-1(XXVI) chain isoform X1
gi|551722564|ref|NW_005783717.1|	219869	A	G	COL26A1	PREDICTED: collagen alpha-1(XXVI) chain isoform X1
gi|551722564|ref|NW_005783717.1|	240434	C	T	COL26A1	PREDICTED: collagen alpha-1(XXVI) chain isoform X1
gi|551722564|ref|NW_005783717.1|	267269	T	G	COL26A1	PREDICTED: collagen alpha-1(XXVI) chain isoform X1
gi|551722564|ref|NW_005783717.1|	272936	A	G	COL26A1	PREDICTED: collagen alpha-1(XXVI) chain isoform X1
gi|551722564|ref|NW_005783717.1|	299144	C	T	--	--
gi|551722564|ref|NW_005783717.1|	299153	A	G	--	--
gi|551722564|ref|NW_005783717.1|	318635	A	G	MYL10	PREDICTED: myosin regulatory light chain 10 isoform X1
gi|551722564|ref|NW_005783717.1|	318943	G	A	MYL10	PREDICTED: myosin regulatory light chain 10 isoform X1
gi|551722564|ref|NW_005783717.1|	318944	C	T	MYL10	PREDICTED: myosin regulatory light chain 10 isoform X1
gi|551722564|ref|NW_005783717.1|	323864	T	C	MYL10	PREDICTED: myosin regulatory light chain 10 isoform X1
gi|551722564|ref|NW_005783717.1|	324267	A	G	MYL10	PREDICTED: myosin regulatory light chain 10 isoform X1
gi|551722561|ref|NW_005783720.1|	104809	G	A	LIN7C	PREDICTED: protein lin-7 homolog C
gi|551722546|ref|NW_005783735.1|	140364	G	T	--	--
gi|551722521|ref|NW_005783760.1|	231080	A	G	--	--
gi|551722511|ref|NW_005783770.1|	775448	G	C	NECAB2	PREDICTED: N-terminal EF-hand calcium-binding protein 2 isoform X4
gi|551722511|ref|NW_005783770.1|	780933	A	G	NECAB2	PREDICTED: N-terminal EF-hand calcium-binding protein 2 isoform X4
gi|551722511|ref|NW_005783770.1|	820518	T	C	--	--
gi|551722506|ref|NW_005783775.1|	288348	T	G	--	--
gi|551722506|ref|NW_005783775.1|	288351	T	C	--	--
gi|551722485|ref|NW_005783796.1|	626900	T	G	ALMS1	PREDICTED: Alstrom syndrome protein 1 isoform X1
gi|551722480|ref|NW_005783801.1|	993191	C	A	GALNT18	PREDICTED: polypeptide N-acetylgalactosaminyltransferase 18
gi|551722476|ref|NW_005783805.1|	554974	A	G	DLGAP5	PREDICTED: disks large-associated protein 5 isoform X1
gi|551722470|ref|NW_005783811.1|	147511	A	C	--	--
gi|551722470|ref|NW_005783811.1|	147512	A	C	--	--
gi|551722470|ref|NW_005783811.1|	147513	T	C	--	--
gi|551722434|ref|NW_005783847.1|	235856	C	T	--	--
gi|551722431|ref|NW_005783850.1|	2552477	G	C	NRXN3	PREDICTED: neurexin-3-beta isoform X1
gi|551722431|ref|NW_005783850.1|	2655607	T	C	NRXN3	PREDICTED: neurexin-3-beta isoform X1
gi|551722431|ref|NW_005783850.1|	2717351	G	T	NRXN3	PREDICTED: neurexin-3-beta isoform X1
gi|551722426|ref|NW_005783855.1|	372366	G	T	--	--
gi|551722426|ref|NW_005783855.1|	372373	G	A	--	--
gi|551722425|ref|NW_005783856.1|	272864	A	C	--	--
gi|551722380|ref|NW_005783901.1|	321378	A	G	--	--
gi|551722376|ref|NW_005783905.1|	100587	C	T	--	--
gi|551722373|ref|NW_005783908.1|	456723	T	C	--	--
gi|551722328|ref|NW_005783953.1|	504218	T	A	--	--
gi|551722328|ref|NW_005783953.1|	504223	C	T	--	--
gi|551722328|ref|NW_005783953.1|	504248	G	C	--	--
gi|551722328|ref|NW_005783953.1|	504257	C	T	--	--
gi|551722324|ref|NW_005783957.1|	104358	G	C	--	--
gi|551722323|ref|NW_005783958.1|	43227	T	A	LOC102397243	PREDICTED: leucine-rich repeat-containing protein C10orf11 homolog, partial
gi|551722313|ref|NW_005783968.1|	625958	C	G	BRINP2	PREDICTED: protein FAM5B isoform X1
gi|551722309|ref|NW_005783972.1|	418634	T	C	LOC102389160	PREDICTED: catenin alpha-2-like, partial
gi|551722302|ref|NW_005783979.1|	1668105	T	C	ABCB9	PREDICTED: ATP-binding cassette sub-family B member 9 isoform X2
gi|551722301|ref|NW_005783980.1|	10114	G	A	--	--
gi|551722295|ref|NW_005783986.1|	1157652	A	G	--	--
gi|551722271|ref|NW_005784010.1|	5005	T	C	LOC102400151	PREDICTED: cholesterol side-chain cleavage enzyme, mitochondrial-like
gi|551722271|ref|NW_005784010.1|	5010	A	G	LOC102400151	PREDICTED: cholesterol side-chain cleavage enzyme, mitochondrial-like
gi|551722271|ref|NW_005784010.1|	5017	T	C	LOC102400151	PREDICTED: cholesterol side-chain cleavage enzyme, mitochondrial-like
gi|551722271|ref|NW_005784010.1|	28689	G	T	CCDC33	PREDICTED: LOW QUALITY PROTEIN: coiled-coil domain-containing protein 33
gi|551722271|ref|NW_005784010.1|	84287	A	G	CCDC33	PREDICTED: LOW QUALITY PROTEIN: coiled-coil domain-containing protein 33
gi|551722271|ref|NW_005784010.1|	98730	A	G	CCDC33	PREDICTED: LOW QUALITY PROTEIN: coiled-coil domain-containing protein 33
gi|551722271|ref|NW_005784010.1|	98731	T	C	CCDC33	PREDICTED: LOW QUALITY PROTEIN: coiled-coil domain-containing protein 33
gi|551722271|ref|NW_005784010.1|	116437	G	T	CCDC33	PREDICTED: LOW QUALITY PROTEIN: coiled-coil domain-containing protein 33
gi|551722270|ref|NW_005784011.1|	190495	T	C	--	--
gi|551722269|ref|NW_005784012.1|	228033	C	A	--	--
gi|551722265|ref|NW_005784016.1|	254490	A	G	--	--
gi|551722265|ref|NW_005784016.1|	445924	A	G	LOC102407599	PREDICTED: cytochrome P450 27C1-like isoform X3
gi|551722265|ref|NW_005784016.1|	448425	A	G	LOC102407599	PREDICTED: cytochrome P450 27C1-like isoform X3
gi|551722265|ref|NW_005784016.1|	468633	A	G	--	--
gi|551722265|ref|NW_005784016.1|	526732	A	G	--	--
gi|551722265|ref|NW_005784016.1|	553239	T	C	BIN1	PREDICTED: myc box-dependent-interacting protein 1 isoform X1
gi|551722265|ref|NW_005784016.1|	557200	T	G	BIN1	PREDICTED: myc box-dependent-interacting protein 1 isoform X1
gi|551722265|ref|NW_005784016.1|	557522	A	G	BIN1	PREDICTED: myc box-dependent-interacting protein 1 isoform X1
gi|551722265|ref|NW_005784016.1|	559562	A	G	BIN1	PREDICTED: myc box-dependent-interacting protein 1 isoform X1
gi|551722263|ref|NW_005784018.1|	48570	T	G	--	--
gi|551722262|ref|NW_005784019.1|	305169	A	G	--	--
gi|551722262|ref|NW_005784019.1|	305193	A	G	--	--
gi|551722262|ref|NW_005784019.1|	305217	G	T	--	--
gi|551722259|ref|NW_005784022.1|	578558	G	A	--	--
gi|551722259|ref|NW_005784022.1|	578575	C	T	--	--
gi|551722259|ref|NW_005784022.1|	1142948	C	T	--	--
gi|551722259|ref|NW_005784022.1|	1514406	C	G	GSE1	PREDICTED: genetic suppressor element 1
gi|551722259|ref|NW_005784022.1|	1520522	T	C	GSE1	PREDICTED: genetic suppressor element 1
gi|551722245|ref|NW_005784036.1|	141225	A	G	FAM104A	PREDICTED: protein FAM104A
gi|551722245|ref|NW_005784036.1|	1053999	T	C	--	--
gi|551722231|ref|NW_005784050.1|	1414323	A	C	--	--
gi|551722231|ref|NW_005784050.1|	1414324	G	C	--	--
gi|551722215|ref|NW_005784066.1|	1127400	G	A	--	--
gi|551722210|ref|NW_005784071.1|	352996	T	C	HR	PREDICTED: protein hairless isoform X1
gi|551722208|ref|NW_005784073.1|	432111	T	C	--	--
gi|551722196|ref|NW_005784085.1|	1492540	G	T	--	--
gi|551722194|ref|NW_005784087.1|	534	T	C	--	--
gi|551722188|ref|NW_005784093.1|	336532	T	C	--	--
gi|551722188|ref|NW_005784093.1|	412441	C	T	GREM1	PREDICTED: gremlin-1 isoform X1
gi|551722170|ref|NW_005784111.1|	703488	G	A	--	--
gi|551722168|ref|NW_005784113.1|	530841	C	A	TMEM65	PREDICTED: transmembrane protein 65
gi|551722162|ref|NW_005784119.1|	45717	A	C	--	--
gi|551722154|ref|NW_005784127.1|	504205	C	T	BAG3	PREDICTED: BAG family molecular chaperone regulator 3 isoform X1
gi|551722149|ref|NW_005784132.1|	450107	C	G	SIAH2	PREDICTED: E3 ubiquitin-protein ligase SIAH2
gi|551722147|ref|NW_005784134.1|	66230	C	T	--	--
gi|551722145|ref|NW_005784136.1|	929977	A	G	TDRD5	PREDICTED: tudor domain-containing protein 5
gi|551722145|ref|NW_005784136.1|	1438545	A	C	QSOX1	PREDICTED: sulfhydryl oxidase 1 isoform X2
gi|551722145|ref|NW_005784136.1|	5332472	G	C	--	--
gi|551722141|ref|NW_005784140.1|	1043812	C	G	PARD3B	PREDICTED: partitioning defective 3 homolog B
gi|551722141|ref|NW_005784140.1|	1899472	C	T	LOC102409231	PREDICTED: uncharacterized protein C9orf152 homolog
gi|551722132|ref|NW_005784149.1|	624780	A	G	GALNT15	PREDICTED: polypeptide N-acetylgalactosaminyltransferase 15
gi|551722132|ref|NW_005784149.1|	624789	A	G	GALNT15	PREDICTED: polypeptide N-acetylgalactosaminyltransferase 15
gi|551722132|ref|NW_005784149.1|	624838	G	A	GALNT15	PREDICTED: polypeptide N-acetylgalactosaminyltransferase 15
gi|551722132|ref|NW_005784149.1|	624848	G	A	GALNT15	PREDICTED: polypeptide N-acetylgalactosaminyltransferase 15
gi|551722132|ref|NW_005784149.1|	633527	A	G	GALNT15	PREDICTED: polypeptide N-acetylgalactosaminyltransferase 15
gi|551722132|ref|NW_005784149.1|	705654	G	A	OXNAD1	PREDICTED: oxidoreductase NAD-binding domain-containing protein 1 isoform X1
gi|551722132|ref|NW_005784149.1|	706146	T	C	OXNAD1	PREDICTED: oxidoreductase NAD-binding domain-containing protein 1 isoform X1
gi|551722132|ref|NW_005784149.1|	706169	G	A	OXNAD1	PREDICTED: oxidoreductase NAD-binding domain-containing protein 1 isoform X1
gi|551722132|ref|NW_005784149.1|	706770	G	T	OXNAD1	PREDICTED: oxidoreductase NAD-binding domain-containing protein 1 isoform X1
gi|551722132|ref|NW_005784149.1|	728165	T	C	OXNAD1	PREDICTED: oxidoreductase NAD-binding domain-containing protein 1 isoform X1
gi|551722132|ref|NW_005784149.1|	731228	G	A	--	--
gi|551722132|ref|NW_005784149.1|	771345	T	C	RFTN1	PREDICTED: raftlin isoform X1
gi|551722132|ref|NW_005784149.1|	793093	A	G	RFTN1	PREDICTED: raftlin isoform X1
gi|551722132|ref|NW_005784149.1|	811939	T	C	RFTN1	PREDICTED: raftlin isoform X1
gi|551722132|ref|NW_005784149.1|	814543	A	C	RFTN1	PREDICTED: raftlin isoform X1
gi|551722127|ref|NW_005784154.1|	131940	C	T	LOC102415733	PREDICTED: RNA-binding Raly-like protein-like
gi|551722127|ref|NW_005784154.1|	131958	A	G	LOC102415733	PREDICTED: RNA-binding Raly-like protein-like
gi|551722127|ref|NW_005784154.1|	132292	G	T	LOC102415733	PREDICTED: RNA-binding Raly-like protein-like
gi|551722127|ref|NW_005784154.1|	132307	C	T	LOC102415733	PREDICTED: RNA-binding Raly-like protein-like
gi|551722127|ref|NW_005784154.1|	142263	A	G	LOC102415733	PREDICTED: RNA-binding Raly-like protein-like
gi|551722127|ref|NW_005784154.1|	169850	A	C	LOC102415733	PREDICTED: RNA-binding Raly-like protein-like
gi|551722127|ref|NW_005784154.1|	169907	A	C	LOC102415733	PREDICTED: RNA-binding Raly-like protein-like
gi|551722127|ref|NW_005784154.1|	169911	C	T	LOC102415733	PREDICTED: RNA-binding Raly-like protein-like
gi|551722127|ref|NW_005784154.1|	170074	A	G	LOC102415733	PREDICTED: RNA-binding Raly-like protein-like
gi|551722127|ref|NW_005784154.1|	170092	A	G	LOC102415733	PREDICTED: RNA-binding Raly-like protein-like
gi|551722123|ref|NW_005784158.1|	585227	A	G	PHEX	PREDICTED: phosphate-regulating neutral endopeptidase isoform X1
gi|551722121|ref|NW_005784160.1|	422629	C	T	--	--
gi|551722120|ref|NW_005784161.1|	2947328	C	G	--	--
gi|551722120|ref|NW_005784161.1|	3316394	G	A	RBM38	PREDICTED: LOW QUALITY PROTEIN: RNA-binding protein 38
gi|551722116|ref|NW_005784165.1|	405749	T	C	--	--
gi|551722109|ref|NW_005784172.1|	81357	C	T	--	--
gi|551722109|ref|NW_005784172.1|	450318	A	G	--	--
gi|551722108|ref|NW_005784173.1|	978229	A	G	--	--
gi|551722104|ref|NW_005784177.1|	64397	T	C	--	--
gi|551722104|ref|NW_005784177.1|	70900	A	C	--	--
gi|551722104|ref|NW_005784177.1|	71310	T	C	--	--
gi|551722104|ref|NW_005784177.1|	92792	C	A	TTC32	PREDICTED: tetratricopeptide repeat protein 32
gi|551722104|ref|NW_005784177.1|	202843	C	T	LAPTM4A	PREDICTED: lysosomal-associated transmembrane protein 4A
gi|551722103|ref|NW_005784178.1|	219549	C	G	LOC102404057	PREDICTED: C2 calcium-dependent domain-containing protein 4A-like
gi|551722096|ref|NW_005784185.1|	134453	A	G	--	--
gi|551722094|ref|NW_005784187.1|	85032	T	C	LOC102406968	PREDICTED: xanthine dehydrogenase/oxidase-like
gi|551722088|ref|NW_005784193.1|	121336	A	G	--	--
gi|551722086|ref|NW_005784195.1|	196861	T	C	NKAIN2	PREDICTED: sodium/potassium-transporting ATPase subunit beta-1-interacting protein 2
gi|551722079|ref|NW_005784202.1|	1391091	C	A	--	--
gi|551722079|ref|NW_005784202.1|	1391121	A	G	--	--
gi|551722079|ref|NW_005784202.1|	1391280	A	G	--	--
gi|551722075|ref|NW_005784206.1|	331847	T	C	--	--
gi|551722075|ref|NW_005784206.1|	331857	C	T	--	--
gi|551722075|ref|NW_005784206.1|	331860	A	G	--	--
gi|551722075|ref|NW_005784206.1|	331928	C	T	--	--
gi|551722075|ref|NW_005784206.1|	333195	A	G	--	--
gi|551722075|ref|NW_005784206.1|	334390	T	A	--	--
gi|551722075|ref|NW_005784206.1|	334402	G	A	--	--
gi|551722067|ref|NW_005784214.1|	137895	T	C	PECAM1	PREDICTED: platelet endothelial cell adhesion molecule
gi|551722062|ref|NW_005784219.1|	249267	A	C	--	--
gi|551722061|ref|NW_005784220.1|	468683	A	G	SYT1	PREDICTED: synaptotagmin-1 isoform X1
gi|551722061|ref|NW_005784220.1|	881352	C	G	TSPAN5	PREDICTED: tetraspanin-5
gi|551722060|ref|NW_005784221.1|	1481617	T	G	CUL3	PREDICTED: cullin-3 isoform X3
gi|551722049|ref|NW_005784232.1|	880947	T	C	--	--
gi|551722042|ref|NW_005784239.1|	427805	A	G	KMT2C	PREDICTED: histone-lysine N-methyltransferase 2C
gi|551722042|ref|NW_005784239.1|	427806	C	G	KMT2C	PREDICTED: histone-lysine N-methyltransferase 2C
gi|551722013|ref|NW_005784268.1|	760450	A	G	HBM	PREDICTED: hemoglobin subunit mu
gi|551722013|ref|NW_005784268.1|	760451	C	G	HBM	PREDICTED: hemoglobin subunit mu
gi|551721989|ref|NW_005784292.1|	935409	T	A	ITPR3	PREDICTED: inositol 1,4,5-trisphosphate receptor type 3
gi|551721989|ref|NW_005784292.1|	1778886	C	T	--	--
gi|551721989|ref|NW_005784292.1|	1778888	G	A	--	--
gi|551721989|ref|NW_005784292.1|	1896111	G	A	--	--
gi|551721989|ref|NW_005784292.1|	2182210	A	G	ANKS1A	PREDICTED: ankyrin repeat and SAM domain-containing protein 1A isoform X1
gi|551721989|ref|NW_005784292.1|	3129621	T	C	MAPK14	PREDICTED: mitogen-activated protein kinase 14 isoform X1
gi|551721988|ref|NW_005784293.1|	525387	G	A	SORBS3	PREDICTED: vinexin isoform X2
gi|551721988|ref|NW_005784293.1|	525463	T	C	SORBS3	PREDICTED: vinexin isoform X2
gi|551721984|ref|NW_005784297.1|	27621	C	T	ARID3A	PREDICTED: AT-rich interactive domain-containing protein 3A isoform X1
gi|551721973|ref|NW_005784308.1|	487436	A	G	--	--
gi|551721973|ref|NW_005784308.1|	544985	C	G	--	--
gi|551721973|ref|NW_005784308.1|	612164	A	G	--	--
gi|551721973|ref|NW_005784308.1|	826895	C	A	--	--
gi|551721972|ref|NW_005784309.1|	42797	T	C	LOC102401155	PREDICTED: late cornified envelope protein 1B-like
gi|551721971|ref|NW_005784310.1|	17404	T	C	--	--
gi|551721971|ref|NW_005784310.1|	17538	A	G	--	--
gi|551721971|ref|NW_005784310.1|	17682	C	T	--	--
gi|551721967|ref|NW_005784314.1|	315606	C	A	SPAG17	PREDICTED: sperm-associated antigen 17
gi|551721964|ref|NW_005784317.1|	61973	A	C	--	--
gi|551721951|ref|NW_005784330.1|	999859	C	A	--	--
gi|551721949|ref|NW_005784332.1|	40588	G	C	--	--
gi|551721948|ref|NW_005784333.1|	470216	A	C	--	--
gi|551721947|ref|NW_005784334.1|	227516	A	G	--	--
gi|551721947|ref|NW_005784334.1|	259565	C	T	--	--
gi|551721947|ref|NW_005784334.1|	261137	C	G	--	--
gi|551721947|ref|NW_005784334.1|	317593	A	G	--	--
gi|551721947|ref|NW_005784334.1|	459326	T	C	--	--
gi|551721947|ref|NW_005784334.1|	553534	A	G	GPR124	PREDICTED: G-protein coupled receptor 124
gi|551721940|ref|NW_005784341.1|	690310	C	A	--	--
gi|551721939|ref|NW_005784342.1|	3860838	T	C	--	--
gi|551721933|ref|NW_005784348.1|	161984	T	G	--	--
gi|551721917|ref|NW_005784364.1|	3289392	C	A	PCIF1	PREDICTED: phosphorylated CTD-interacting factor 1 isoform X1
gi|551721917|ref|NW_005784364.1|	3342432	A	G	MMP9	PREDICTED: LOW QUALITY PROTEIN: matrix metalloproteinase-9
gi|551721907|ref|NW_005784374.1|	303843	A	G	KCNQ1	PREDICTED: potassium voltage-gated channel subfamily KQT member 1
gi|551721907|ref|NW_005784374.1|	452086	G	T	CD81	PREDICTED: CD81 antigen isoform X2
gi|551721907|ref|NW_005784374.1|	600446	C	G	--	--
gi|551721907|ref|NW_005784374.1|	1228576	G	A	MOB2	PREDICTED: LOW QUALITY PROTEIN: MOB kinase activator 2
gi|551721907|ref|NW_005784374.1|	1228584	T	C	MOB2	PREDICTED: LOW QUALITY PROTEIN: MOB kinase activator 2
gi|551721907|ref|NW_005784374.1|	1260371	T	C	BRSK2	PREDICTED: LOW QUALITY PROTEIN: serine/threonine-protein kinase BRSK2
gi|551721907|ref|NW_005784374.1|	1263407	C	A	BRSK2	PREDICTED: LOW QUALITY PROTEIN: serine/threonine-protein kinase BRSK2
gi|551721907|ref|NW_005784374.1|	1263410	C	A	BRSK2	PREDICTED: LOW QUALITY PROTEIN: serine/threonine-protein kinase BRSK2
gi|551721894|ref|NW_005784387.1|	327426	C	T	NCDN	PREDICTED: neurochondrin isoform X1
gi|551721893|ref|NW_005784388.1|	667090	T	C	--	--
gi|551721893|ref|NW_005784388.1|	762417	T	C	MPZL1	PREDICTED: myelin protein zero-like protein 1
gi|551721893|ref|NW_005784388.1|	762778	G	C	--	--
gi|551721893|ref|NW_005784388.1|	768949	T	G	--	--
gi|551721892|ref|NW_005784389.1|	58512	C	G	--	--
gi|551721892|ref|NW_005784389.1|	546209	C	T	--	--
gi|551721886|ref|NW_005784395.1|	657838	A	G	FHDC1	PREDICTED: LOW QUALITY PROTEIN: FH2 domain containing 1
gi|551721884|ref|NW_005784397.1|	31482	C	A	--	--
gi|551721882|ref|NW_005784399.1|	402376	C	A	--	--
gi|551721882|ref|NW_005784399.1|	2851459	G	T	RBL1	PREDICTED: retinoblastoma-like protein 1 isoform X1
gi|551721873|ref|NW_005784408.1|	805559	G	A	--	--
gi|551721873|ref|NW_005784408.1|	805692	A	C	--	--
gi|551721873|ref|NW_005784408.1|	805919	A	G	--	--
gi|551721869|ref|NW_005784412.1|	194334	A	C	SLC12A7	PREDICTED: solute carrier family 12 member 7, partial
gi|551721866|ref|NW_005784415.1|	1197410	T	G	NES	PREDICTED: nestin isoform X1
gi|551721866|ref|NW_005784415.1|	1445062	G	A	--	--
gi|551721863|ref|NW_005784418.1|	71624	T	A	--	--
gi|551721863|ref|NW_005784418.1|	71625	C	G	--	--
gi|551721863|ref|NW_005784418.1|	71626	C	G	--	--
gi|551721841|ref|NW_005784440.1|	153962	G	C	--	--
gi|551721841|ref|NW_005784440.1|	426203	G	A	--	--
gi|551721841|ref|NW_005784440.1|	436706	T	C	--	--
gi|551721836|ref|NW_005784445.1|	552149	C	G	LRRC28	PREDICTED: leucine-rich repeat-containing protein 28 isoform X1
gi|551721836|ref|NW_005784445.1|	1141146	A	C	IGF1R	PREDICTED: insulin-like growth factor 1 receptor-like isoform X1
gi|551721826|ref|NW_005784455.1|	678266	T	G	--	--
gi|551721817|ref|NW_005784464.1|	471996	C	G	NDRG4	PREDICTED: protein NDRG4-A isoform X3
gi|551721815|ref|NW_005784466.1|	47019	C	A	--	--
gi|551721813|ref|NW_005784468.1|	237583	T	C	--	--
gi|551721813|ref|NW_005784468.1|	246592	A	C	--	--
gi|551721813|ref|NW_005784468.1|	2068981	T	C	RNF220	PREDICTED: E3 ubiquitin-protein ligase RNF220 isoform X2
gi|551721813|ref|NW_005784468.1|	2281459	T	C	--	--
gi|551721795|ref|NW_005784486.1|	556650	C	T	--	--
gi|551721792|ref|NW_005784489.1|	347920	T	C	RASSF5	PREDICTED: ras association domain-containing protein 5 isoform X1
gi|551721792|ref|NW_005784489.1|	366289	G	A	RASSF5	PREDICTED: ras association domain-containing protein 5 isoform X1
gi|551721792|ref|NW_005784489.1|	376858	C	A	RASSF5	PREDICTED: ras association domain-containing protein 5 isoform X1
gi|551721792|ref|NW_005784489.1|	380433	A	G	RASSF5	PREDICTED: ras association domain-containing protein 5 isoform X1
gi|551721792|ref|NW_005784489.1|	383633	C	A	RASSF5	PREDICTED: ras association domain-containing protein 5 isoform X1
gi|551721792|ref|NW_005784489.1|	386716	T	C	RASSF5	PREDICTED: ras association domain-containing protein 5 isoform X1
gi|551721792|ref|NW_005784489.1|	386722	A	G	RASSF5	PREDICTED: ras association domain-containing protein 5 isoform X1
gi|551721789|ref|NW_005784492.1|	1411283	A	G	--	--
gi|551721789|ref|NW_005784492.1|	1854962	C	A	ISM2	PREDICTED: LOW QUALITY PROTEIN: isthmin 2
gi|551721787|ref|NW_005784494.1|	5237	C	T	--	--
gi|551721779|ref|NW_005784502.1|	686761	A	G	--	--
gi|551721771|ref|NW_005784510.1|	305682	C	T	--	--
gi|551721768|ref|NW_005784513.1|	149908	C	T	LAMB2	PREDICTED: laminin subunit beta-2-like isoform X2
gi|551721768|ref|NW_005784513.1|	159242	G	C	LAMB2	PREDICTED: laminin subunit beta-2-like isoform X2
gi|551721768|ref|NW_005784513.1|	471864	T	C	BSN	PREDICTED: protein bassoon
gi|551721768|ref|NW_005784513.1|	516003	G	A	BSN	PREDICTED: protein bassoon
gi|551721765|ref|NW_005784516.1|	360713	A	G	--	--
gi|551721759|ref|NW_005784522.1|	408090	C	A	BCKDHB	PREDICTED: LOW QUALITY PROTEIN: 2-oxoisovalerate dehydrogenase subunit beta, mitochondrial
gi|551721754|ref|NW_005784527.1|	358447	G	T	--	--
gi|551721753|ref|NW_005784528.1|	131715	A	T	--	--
gi|551721752|ref|NW_005784529.1|	854297	T	A	ACTR2	PREDICTED: actin-related protein 2 isoform X1
gi|551721747|ref|NW_005784534.1|	163486	T	C	--	--
gi|551721747|ref|NW_005784534.1|	304770	A	C	--	--
gi|551721747|ref|NW_005784534.1|	339468	G	A	KCNA5	PREDICTED: potassium voltage-gated channel subfamily A member 5
gi|551721747|ref|NW_005784534.1|	453279	G	A	--	--
gi|551721747|ref|NW_005784534.1|	2716694	C	A	TIAM1	PREDICTED: T-lymphoma invasion and metastasis-inducing protein 1 isoform X1
gi|551721735|ref|NW_005784545.1|	972122	T	C	TLX3	PREDICTED: T-cell leukemia homeobox protein 3
gi|551721724|ref|NW_005784555.1|	1973127	A	C	FREM3	PREDICTED: LOW QUALITY PROTEIN: FRAS1 related extracellular matrix 3
gi|551721724|ref|NW_005784555.1|	1973247	C	G	FREM3	PREDICTED: LOW QUALITY PROTEIN: FRAS1 related extracellular matrix 3
gi|551721722|ref|NW_005784557.1|	515886	C	G	--	--
gi|551721722|ref|NW_005784557.1|	653554	A	G	--	--
gi|551721722|ref|NW_005784557.1|	656343	T	C	ARHGEF16	PREDICTED: rho guanine nucleotide exchange factor 16 isoform X3
gi|551721720|ref|NW_005784559.1|	740031	C	G	--	--
gi|551721720|ref|NW_005784559.1|	1375446	T	C	--	--
gi|551721714|ref|NW_005784565.1|	2691111	C	T	--	--
gi|551721711|ref|NW_005784568.1|	201279	C	A	--	--
gi|551721708|ref|NW_005784571.1|	526497	A	T	HOMER1	PREDICTED: homer protein homolog 1
gi|551721705|ref|NW_005784574.1|	474947	C	A	--	--
gi|551721699|ref|NW_005784580.1|	115090	T	C	FLVCR1	PREDICTED: LOW QUALITY PROTEIN: feline leukemia virus subgroup C receptor-related protein 1
gi|551721696|ref|NW_005784583.1|	1278635	A	T	--	--
gi|551721691|ref|NW_005784588.1|	782532	A	G	--	--
gi|551721691|ref|NW_005784588.1|	2878046	A	G	--	--
gi|551721691|ref|NW_005784588.1|	3900727	A	G	TBC1D4	PREDICTED: TBC1 domain family member 4 isoform X2
gi|551721690|ref|NW_005784589.1|	49939	A	C	--	--
gi|551721690|ref|NW_005784589.1|	49941	C	A	--	--
gi|551721690|ref|NW_005784589.1|	181582	A	G	CDK5RAP2	PREDICTED: CDK5 regulatory subunit-associated protein 2 isoform X2
gi|551721690|ref|NW_005784589.1|	530862	G	T	TRAF1	PREDICTED: TNF receptor-associated factor 1 isoform X1
gi|551721690|ref|NW_005784589.1|	530882	G	T	TRAF1	PREDICTED: TNF receptor-associated factor 1 isoform X1
gi|551721690|ref|NW_005784589.1|	1742237	A	G	--	--
gi|551721690|ref|NW_005784589.1|	1742238	G	C	--	--
gi|551721690|ref|NW_005784589.1|	1742243	T	G	--	--
gi|551721690|ref|NW_005784589.1|	1742246	C	G	--	--
gi|551721682|ref|NW_005784597.1|	732721	G	T	--	--
gi|551721666|ref|NW_005784613.1|	363722	C	T	--	--
gi|551721666|ref|NW_005784613.1|	363725	C	A	--	--
gi|551721664|ref|NW_005784615.1|	256760	T	C	--	--
gi|551721664|ref|NW_005784615.1|	494997	A	G	PVRL1	PREDICTED: poliovirus receptor-related protein 1
gi|551721664|ref|NW_005784615.1|	495134	G	A	PVRL1	PREDICTED: poliovirus receptor-related protein 1
gi|551721660|ref|NW_005784619.1|	688083	G	T	BBS7	PREDICTED: Bardet-Biedl syndrome 7 protein-like isoform X1
gi|551721654|ref|NW_005784625.1|	110399	A	G	STX2	PREDICTED: syntaxin-2 isoform X1
gi|551721652|ref|NW_005784627.1|	343945	A	G	ADCY6	PREDICTED: LOW QUALITY PROTEIN: adenylate cyclase type 6
gi|551721645|ref|NW_005784634.1|	634040	C	T	--	--
gi|551721645|ref|NW_005784634.1|	635189	G	T	--	--
gi|551721645|ref|NW_005784634.1|	635381	C	T	--	--
gi|551721645|ref|NW_005784634.1|	791419	T	C	--	--
gi|551721645|ref|NW_005784634.1|	849597	A	G	--	--
gi|551721645|ref|NW_005784634.1|	849602	T	C	--	--
gi|551721645|ref|NW_005784634.1|	928908	C	T	--	--
gi|551721645|ref|NW_005784634.1|	1553356	T	C	--	--
gi|551721645|ref|NW_005784634.1|	1724551	G	T	--	--
gi|551721645|ref|NW_005784634.1|	1724554	G	T	--	--
gi|551721645|ref|NW_005784634.1|	1782515	A	G	--	--
gi|551721645|ref|NW_005784634.1|	1818038	A	G	--	--
gi|551721645|ref|NW_005784634.1|	1834877	C	T	MATN1	PREDICTED: cartilage matrix protein
gi|551721645|ref|NW_005784634.1|	2451830	A	C	SERINC2	PREDICTED: serine incorporator 2
gi|551721645|ref|NW_005784634.1|	2551296	A	G	--	--
gi|551721645|ref|NW_005784634.1|	2619016	A	G	--	--
gi|551721645|ref|NW_005784634.1|	2659144	T	C	COL16A1	PREDICTED: collagen alpha-1(XVI) chain isoform X1
gi|551721645|ref|NW_005784634.1|	2705809	G	A	BAI2	PREDICTED: brain-specific angiogenesis inhibitor 2 isoform X1
gi|551721645|ref|NW_005784634.1|	2709018	A	G	BAI2	PREDICTED: brain-specific angiogenesis inhibitor 2 isoform X1
gi|551721645|ref|NW_005784634.1|	2712078	A	G	BAI2	PREDICTED: brain-specific angiogenesis inhibitor 2 isoform X1
gi|551721645|ref|NW_005784634.1|	2713407	A	C	BAI2	PREDICTED: brain-specific angiogenesis inhibitor 2 isoform X1
gi|551721645|ref|NW_005784634.1|	2748348	T	G	--	--
gi|551721645|ref|NW_005784634.1|	2770837	A	G	SPOCD1	PREDICTED: SPOC domain-containing protein 1 isoform X1
gi|551721645|ref|NW_005784634.1|	4336255	G	T	--	--
gi|551721644|ref|NW_005784635.1|	7031	A	G	--	--
gi|551721622|ref|NW_005784657.1|	523500	C	A	CREBBP	PREDICTED: CREB-binding protein isoform X2
gi|551721622|ref|NW_005784657.1|	523501	C	G	CREBBP	PREDICTED: CREB-binding protein isoform X2
gi|551721622|ref|NW_005784657.1|	634192	G	C	ADCY9	PREDICTED: adenylate cyclase type 9
gi|551721622|ref|NW_005784657.1|	1096058	T	C	--	--
gi|551721622|ref|NW_005784657.1|	1181634	A	G	LOC102412779	PREDICTED: uncharacterized protein C16orf71 homolog isoform X1
gi|551721622|ref|NW_005784657.1|	1189282	T	C	ZNF500	PREDICTED: LOW QUALITY PROTEIN: zinc finger protein 500
gi|551721611|ref|NW_005784668.1|	302986	G	C	CGN	PREDICTED: cingulin isoform X1
gi|551721607|ref|NW_005784672.1|	155224	T	G	--	--
gi|551721607|ref|NW_005784672.1|	155227	A	C	--	--
gi|551721607|ref|NW_005784672.1|	155228	A	T	--	--
gi|551721599|ref|NW_005784680.1|	2321273	A	C	--	--
gi|551721594|ref|NW_005784685.1|	1799682	T	G	--	--
gi|551721594|ref|NW_005784685.1|	1799683	G	A	--	--
gi|551721593|ref|NW_005784686.1|	1223054	A	C	LYRM2	PREDICTED: LYR motif-containing protein 2
gi|551721593|ref|NW_005784686.1|	1930233	T	C	--	--
gi|551721585|ref|NW_005784694.1|	1369296	C	G	--	--
gi|551721579|ref|NW_005784700.1|	1322789	T	C	LOC102408639	PREDICTED: metabotropic glutamate receptor 8-like
gi|551721571|ref|NW_005784708.1|	1416824	C	A	--	--
gi|551721569|ref|NW_005784709.1|	1622880	A	G	--	--
gi|551721557|ref|NW_005784720.1|	1009263	T	C	--	--
gi|551721557|ref|NW_005784720.1|	1009301	A	C	--	--
gi|551721551|ref|NW_005784726.1|	415618	A	G	--	--
gi|551721548|ref|NW_005784729.1|	255564	T	G	--	--
gi|551721548|ref|NW_005784729.1|	255585	A	C	--	--
gi|551721542|ref|NW_005784735.1|	353220	G	T	LOC102410816	PREDICTED: hepatitis A virus cellular receptor 1 homolog isoform X1
gi|551721542|ref|NW_005784735.1|	353220	C	A	DLGAP2	PREDICTED: disks large-associated protein 2-like isoform X1
gi|551721528|ref|NW_005784749.1|	163928	G	C	NCOR2	PREDICTED: nuclear receptor corepressor 2 isoform X11
gi|551721524|ref|NW_005784753.1|	319242	C	G	GRAMD3	PREDICTED: GRAM domain-containing protein 3 isoform X1
gi|551721521|ref|NW_005784756.1|	780918	C	A	--	--
gi|551721521|ref|NW_005784756.1|	2618750	G	T	--	--
gi|551721519|ref|NW_005784758.1|	1500447	T	C	ATG2A	PREDICTED: autophagy-related protein 2 homolog A
gi|551721511|ref|NW_005784766.1|	408813	C	T	--	--
gi|551721505|ref|NW_005784772.1|	637851	T	C	ELTD1	PREDICTED: EGF, latrophilin and seven transmembrane domain-containing protein 1 isoform X1
gi|551721505|ref|NW_005784772.1|	1535946	A	C	--	--
gi|551721499|ref|NW_005784778.1|	1453767	A	C	--	--
gi|551721499|ref|NW_005784778.1|	1453769	T	C	--	--
gi|551721487|ref|NW_005784790.1|	972844	C	A	LOC102392192	PREDICTED: interleukin-2 receptor subunit beta-like isoform X1
gi|551721484|ref|NW_005784793.1|	406333	G	A	--	--
gi|551721482|ref|NW_005784795.1|	56474	G	C	--	--
gi|551721481|ref|NW_005784796.1|	966155	G	T	MRPS28	PREDICTED: 28S ribosomal protein S28, mitochondrial
gi|551721481|ref|NW_005784796.1|	2375450	T	C	--	--
gi|551721480|ref|NW_005784797.1|	230599	A	C	MARCO	PREDICTED: macrophage receptor MARCO
gi|551721480|ref|NW_005784797.1|	625514	G	A	LOC102391080	PREDICTED: UPF0538 protein C2orf76 homolog
gi|551721480|ref|NW_005784797.1|	1417075	A	G	--	--
gi|551721480|ref|NW_005784797.1|	1689649	G	A	--	--
gi|551721475|ref|NW_005784802.1|	567843	G	A	--	--
gi|551721470|ref|NW_005784807.1|	1751727	T	C	--	--
gi|551721467|ref|NW_005784810.1|	57285	A	G	--	--
gi|551721467|ref|NW_005784810.1|	83187	C	G	--	--
gi|551721467|ref|NW_005784810.1|	867753	A	G	--	--
gi|551721467|ref|NW_005784810.1|	867755	G	A	--	--
gi|551721454|ref|NW_005784823.1|	644245	C	A	--	--
gi|551721446|ref|NW_005784831.1|	1059829	G	A	--	--
gi|551721446|ref|NW_005784831.1|	1059865	T	C	--	--
gi|551721446|ref|NW_005784831.1|	2503528	A	G	KIRREL3	PREDICTED: kin of IRRE-like protein 3 isoform X2
gi|551721446|ref|NW_005784831.1|	2503579	C	T	KIRREL3	PREDICTED: kin of IRRE-like protein 3 isoform X2
gi|551721443|ref|NW_005784834.1|	5257909	A	C	--	--
gi|551721443|ref|NW_005784834.1|	5310412	A	G	--	--
gi|551721443|ref|NW_005784834.1|	5325102	G	A	--	--
gi|551721443|ref|NW_005784834.1|	5547196	T	C	PHACTR1	PREDICTED: phosphatase and actin regulator 1 isoform X1
gi|551721443|ref|NW_005784834.1|	5547331	T	C	PHACTR1	PREDICTED: phosphatase and actin regulator 1 isoform X1
gi|551721441|ref|NW_005784836.1|	1452913	A	G	CCDC124	PREDICTED: coiled-coil domain-containing protein 124
gi|551721441|ref|NW_005784836.1|	1680040	C	G	PDE4C	PREDICTED: cAMP-specific 3\',5\'-cyclic phosphodiesterase 4C isoform X2
gi|551721441|ref|NW_005784836.1|	1690872	G	T	--	--
gi|551721441|ref|NW_005784836.1|	1747315	A	G	--	--
gi|551721441|ref|NW_005784836.1|	1747328	C	T	--	--
gi|551721441|ref|NW_005784836.1|	1755862	T	C	LSM4	PREDICTED: U6 snRNA-associated Sm-like protein LSm4 isoform X2
gi|551721441|ref|NW_005784836.1|	1801471	A	G	PGPEP1	PREDICTED: pyroglutamyl-peptidase 1 isoform X2
gi|551721441|ref|NW_005784836.1|	1801527	T	C	PGPEP1	PREDICTED: pyroglutamyl-peptidase 1 isoform X2
gi|551721437|ref|NW_005784840.1|	231175	A	C	LOC102413375	PREDICTED: uncharacterized protein C15orf41 homolog isoform X6
gi|551721432|ref|NW_005784845.1|	885829	C	A	KIF7	PREDICTED: kinesin-like protein KIF7 isoform X2
gi|551721432|ref|NW_005784845.1|	1296787	A	G	--	--
gi|551721428|ref|NW_005784849.1|	1481396	G	C	PTPRR	PREDICTED: receptor-type tyrosine-protein phosphatase R isoform X1
gi|551721428|ref|NW_005784849.1|	1481397	T	A	PTPRR	PREDICTED: receptor-type tyrosine-protein phosphatase R isoform X1
gi|551721420|ref|NW_005784857.1|	404392	G	T	NR4A1	PREDICTED: LOW QUALITY PROTEIN: nuclear receptor subfamily 4 group A member 1
gi|551721420|ref|NW_005784857.1|	440418	C	A	--	--
gi|551721419|ref|NW_005784858.1|	97510	T	C	--	--
gi|551721419|ref|NW_005784858.1|	114260	A	G	--	--
gi|551721419|ref|NW_005784858.1|	130253	C	T	--	--
gi|551721419|ref|NW_005784858.1|	183738	T	C	FAM170B	PREDICTED: putative protein FAM170B
gi|551721415|ref|NW_005784862.1|	294202	C	T	--	--
gi|551721415|ref|NW_005784862.1|	357992	G	A	--	--
gi|551721414|ref|NW_005784863.1|	205473	A	C	--	--
gi|551721411|ref|NW_005784866.1|	529353	A	C	--	--
gi|551721411|ref|NW_005784866.1|	1093187	A	G	--	--
gi|551721408|ref|NW_005784869.1|	1907905	A	T	--	--
gi|551721406|ref|NW_005784871.1|	103770	T	C	--	--
gi|551721406|ref|NW_005784871.1|	108523	G	C	--	--
gi|551721404|ref|NW_005784873.1|	172355	A	G	EFCAB6	PREDICTED: EF-hand calcium-binding domain-containing protein 6
gi|551721404|ref|NW_005784873.1|	172373	T	C	EFCAB6	PREDICTED: EF-hand calcium-binding domain-containing protein 6
gi|551721403|ref|NW_005784874.1|	182921	A	G	--	--
gi|551721403|ref|NW_005784874.1|	532932	C	G	TOMM70A	PREDICTED: mitochondrial import receptor subunit TOM70
gi|551721403|ref|NW_005784874.1|	1258099	C	T	--	--
gi|551721391|ref|NW_005784886.1|	61836	C	A	--	--
gi|551721386|ref|NW_005784891.1|	391335	A	G	SPEG	PREDICTED: striated muscle preferentially expressed protein kinase isoform X1
gi|551721384|ref|NW_005784893.1|	608404	A	G	--	--
gi|551721384|ref|NW_005784893.1|	1139239	C	G	PHACTR3	PREDICTED: phosphatase and actin regulator 3
gi|551721384|ref|NW_005784893.1|	1248215	G	C	--	--
gi|551721382|ref|NW_005784895.1|	975135	T	C	DTNA	PREDICTED: dystrobrevin alpha isoform X4
gi|551721382|ref|NW_005784895.1|	975160	A	G	DTNA	PREDICTED: dystrobrevin alpha isoform X4
gi|551721382|ref|NW_005784895.1|	975172	G	T	DTNA	PREDICTED: dystrobrevin alpha isoform X4
gi|551721382|ref|NW_005784895.1|	975174	T	A	DTNA	PREDICTED: dystrobrevin alpha isoform X4
gi|551721376|ref|NW_005784901.1|	369695	A	G	--	--
gi|551721376|ref|NW_005784901.1|	471046	C	T	RNF11	PREDICTED: RING finger protein 11
gi|551721373|ref|NW_005784904.1|	474731	T	C	MBP	PREDICTED: LOW QUALITY PROTEIN: myelin basic protein
gi|551721365|ref|NW_005784912.1|	959722	T	C	--	--
gi|551721365|ref|NW_005784912.1|	959724	G	C	--	--
gi|551721365|ref|NW_005784912.1|	959725	A	C	--	--
gi|551721362|ref|NW_005784915.1|	669118	A	G	--	--
gi|551721353|ref|NW_005784924.1|	694011	A	G	PRKACB	PREDICTED: cAMP-dependent protein kinase catalytic subunit beta isoform X3
gi|551721341|ref|NW_005784936.1|	172583	A	T	NTN3	PREDICTED: netrin-3
gi|551721339|ref|NW_005784938.1|	2140455	G	C	CTNND2	PREDICTED: LOW QUALITY PROTEIN: catenin delta-2
gi|551721339|ref|NW_005784938.1|	2577420	C	A	LOC102400116	PREDICTED: ankyrin repeat domain-containing protein 33B-like
gi|551721339|ref|NW_005784938.1|	2577423	C	A	LOC102400116	PREDICTED: ankyrin repeat domain-containing protein 33B-like
gi|551721339|ref|NW_005784938.1|	2577428	C	A	LOC102400116	PREDICTED: ankyrin repeat domain-containing protein 33B-like
gi|551721336|ref|NW_005784941.1|	254343	G	A	LOC102394045	PREDICTED: myelin and lymphocyte protein-like isoform X1
gi|551721336|ref|NW_005784941.1|	451869	A	G	KCNIP3	PREDICTED: calsenilin isoform X1
gi|551721336|ref|NW_005784941.1|	451896	T	C	KCNIP3	PREDICTED: calsenilin isoform X1
gi|551721336|ref|NW_005784941.1|	455081	T	C	KCNIP3	PREDICTED: calsenilin isoform X1
gi|551721336|ref|NW_005784941.1|	2169329	A	G	--	--
gi|551721327|ref|NW_005784950.1|	1577352	C	T	ALOX15	PREDICTED: arachidonate 15-lipoxygenase isoform X3
gi|551721324|ref|NW_005784953.1|	202473	A	G	--	--
gi|551721313|ref|NW_005784964.1|	1625459	T	C	DHODH	PREDICTED: dihydroorotate dehydrogenase (quinone), mitochondrial isoform X1
gi|551721311|ref|NW_005784966.1|	979187	T	C	KCNJ9	PREDICTED: G protein-activated inward rectifier potassium channel 3 isoform X1
gi|551721311|ref|NW_005784966.1|	985361	T	C	--	--
gi|551721311|ref|NW_005784966.1|	985393	A	G	--	--
gi|551721311|ref|NW_005784966.1|	986526	T	C	IGSF8	PREDICTED: immunoglobulin superfamily member 8 isoform X5
gi|551721302|ref|NW_005784975.1|	1630003	T	G	--	--
gi|551721299|ref|NW_005784978.1|	1271586	T	C	--	--
gi|551721299|ref|NW_005784978.1|	2791301	C	A	--	--
gi|551721299|ref|NW_005784978.1|	3147900	C	A	--	--
gi|551721298|ref|NW_005784979.1|	866422	T	C	THBS3	PREDICTED: thrombospondin-3 isoform X1
gi|551721295|ref|NW_005784982.1|	2256525	T	C	--	--
gi|551721293|ref|NW_005784984.1|	3155517	G	A	--	--
gi|551721287|ref|NW_005784990.1|	2129416	C	A	SLIT1	PREDICTED: LOW QUALITY PROTEIN: slit homolog 1 protein
gi|551721285|ref|NW_005784992.1|	506066	A	G	LOC102415259	PREDICTED: alpha-1-acid glycoprotein-like
gi|551721280|ref|NW_005784997.1|	123206	A	G	--	--
gi|551721280|ref|NW_005784997.1|	156883	A	G	LOC102411407	PREDICTED: uncharacterized protein C1orf94 homolog
gi|551721280|ref|NW_005784997.1|	176711	T	C	LOC102411407	PREDICTED: uncharacterized protein C1orf94 homolog
gi|551721280|ref|NW_005784997.1|	842800	A	G	GJA4	PREDICTED: gap junction alpha-4 protein
gi|551721276|ref|NW_005785001.1|	142621	G	T	--	--
gi|551721275|ref|NW_005785002.1|	42307	G	A	--	--
gi|551721275|ref|NW_005785002.1|	48632	T	C	UNC93A	PREDICTED: protein unc-93 homolog A isoform X3
gi|551721275|ref|NW_005785002.1|	48741	G	T	UNC93A	PREDICTED: protein unc-93 homolog A isoform X3
gi|551721275|ref|NW_005785002.1|	48742	C	A	UNC93A	PREDICTED: protein unc-93 homolog A isoform X3
gi|551721275|ref|NW_005785002.1|	50276	G	A	UNC93A	PREDICTED: protein unc-93 homolog A isoform X3
gi|551721275|ref|NW_005785002.1|	50290	C	T	UNC93A	PREDICTED: protein unc-93 homolog A isoform X3
gi|551721275|ref|NW_005785002.1|	50722	C	T	UNC93A	PREDICTED: protein unc-93 homolog A isoform X3
gi|551721275|ref|NW_005785002.1|	50743	A	G	UNC93A	PREDICTED: protein unc-93 homolog A isoform X3
gi|551721275|ref|NW_005785002.1|	50749	G	T	UNC93A	PREDICTED: protein unc-93 homolog A isoform X3
gi|551721275|ref|NW_005785002.1|	50948	A	G	UNC93A	PREDICTED: protein unc-93 homolog A isoform X3
gi|551721275|ref|NW_005785002.1|	52175	A	G	UNC93A	PREDICTED: protein unc-93 homolog A isoform X3
gi|551721275|ref|NW_005785002.1|	52664	T	C	UNC93A	PREDICTED: protein unc-93 homolog A isoform X3
gi|551721275|ref|NW_005785002.1|	52898	A	G	UNC93A	PREDICTED: protein unc-93 homolog A isoform X3
gi|551721275|ref|NW_005785002.1|	53077	C	T	UNC93A	PREDICTED: protein unc-93 homolog A isoform X3
gi|551721275|ref|NW_005785002.1|	924577	C	A	--	--
gi|551721274|ref|NW_005785003.1|	393103	T	C	--	--
gi|551721273|ref|NW_005785004.1|	57390	T	G	--	--
gi|551721273|ref|NW_005785004.1|	644820	T	C	--	--
gi|551721273|ref|NW_005785004.1|	646161	A	G	--	--
gi|551721269|ref|NW_005785008.1|	12226	G	T	GALC	PREDICTED: galactocerebrosidase isoform X2
gi|551721269|ref|NW_005785008.1|	1229973	C	A	FOXN3	PREDICTED: forkhead box protein N3 isoform X9
gi|551721263|ref|NW_005785014.1|	743215	T	G	--	--
gi|551721259|ref|NW_005785018.1|	286076	C	A	OPCML	PREDICTED: opioid-binding protein/cell adhesion molecule
gi|551721259|ref|NW_005785018.1|	2211864	G	C	APLP2	PREDICTED: amyloid-like protein 2 isoform X1
gi|551721258|ref|NW_005785019.1|	21809	A	G	LOC102394572	PREDICTED: phosphate carrier protein, mitochondrial-like
gi|551721258|ref|NW_005785019.1|	22092	T	C	--	--
gi|551721255|ref|NW_005785022.1|	216605	T	G	CCDC57	PREDICTED: coiled-coil domain-containing protein 57
gi|551721247|ref|NW_005785030.1|	767710	G	T	--	--
gi|551721233|ref|NW_005785044.1|	428051	C	G	LOC102391564	PREDICTED: odorant-binding protein 2b-like
gi|551721233|ref|NW_005785044.1|	453555	C	T	--	--
gi|551721233|ref|NW_005785044.1|	453577	T	A	--	--
gi|551721233|ref|NW_005785044.1|	453732	A	G	--	--
gi|551721233|ref|NW_005785044.1|	453772	C	T	--	--
gi|551721233|ref|NW_005785044.1|	575732	A	T	KCNT1	PREDICTED: potassium channel subfamily T member 1 isoform X1
gi|551721233|ref|NW_005785044.1|	967671	T	C	LOC102392879	PREDICTED: uncharacterized protein LOC102392879
gi|551721233|ref|NW_005785044.1|	972964	C	G	LOC102392879	PREDICTED: uncharacterized protein LOC102392879
gi|551721233|ref|NW_005785044.1|	976633	C	G	LOC102392879	PREDICTED: uncharacterized protein LOC102392879
gi|551721233|ref|NW_005785044.1|	976640	C	T	LOC102392879	PREDICTED: uncharacterized protein LOC102392879
gi|551721233|ref|NW_005785044.1|	976663	A	G	LOC102392879	PREDICTED: uncharacterized protein LOC102392879
gi|551721233|ref|NW_005785044.1|	976703	C	T	LOC102392879	PREDICTED: uncharacterized protein LOC102392879
gi|551721233|ref|NW_005785044.1|	976828	G	C	LOC102392879	PREDICTED: uncharacterized protein LOC102392879
gi|551721233|ref|NW_005785044.1|	977007	G	A	LOC102392879	PREDICTED: uncharacterized protein LOC102392879
gi|551721233|ref|NW_005785044.1|	977690	C	T	LOC102392879	PREDICTED: uncharacterized protein LOC102392879
gi|551721233|ref|NW_005785044.1|	977728	A	G	LOC102392879	PREDICTED: uncharacterized protein LOC102392879
gi|551721233|ref|NW_005785044.1|	978310	A	G	LOC102392879	PREDICTED: uncharacterized protein LOC102392879
gi|551721233|ref|NW_005785044.1|	979461	G	C	LOC102392879	PREDICTED: uncharacterized protein LOC102392879
gi|551721233|ref|NW_005785044.1|	979541	A	G	LOC102392879	PREDICTED: uncharacterized protein LOC102392879
gi|551721233|ref|NW_005785044.1|	1024700	T	C	--	--
gi|551721233|ref|NW_005785044.1|	1031772	T	C	GPSM1	PREDICTED: G-protein-signaling modulator 1 isoform X1
gi|551721233|ref|NW_005785044.1|	1041335	T	C	GPSM1	PREDICTED: G-protein-signaling modulator 1 isoform X1
gi|551721233|ref|NW_005785044.1|	1045785	A	G	GPSM1	PREDICTED: G-protein-signaling modulator 1 isoform X1
gi|551721233|ref|NW_005785044.1|	1048594	G	A	GPSM1	PREDICTED: G-protein-signaling modulator 1 isoform X1
gi|551721233|ref|NW_005785044.1|	1048596	A	G	GPSM1	PREDICTED: G-protein-signaling modulator 1 isoform X1
gi|551721233|ref|NW_005785044.1|	1054222	A	G	--	--
gi|551721233|ref|NW_005785044.1|	1062708	A	G	CARD9	PREDICTED: caspase recruitment domain-containing protein 9-like isoform X1
gi|551721233|ref|NW_005785044.1|	1112948	T	C	INPP5E	PREDICTED: 72 kDa inositol polyphosphate 5-phosphatase isoform X1
gi|551721233|ref|NW_005785044.1|	1129026	A	G	SEC16A	PREDICTED: protein transport protein Sec16A isoform X2
gi|551721233|ref|NW_005785044.1|	1132966	C	G	SEC16A	PREDICTED: protein transport protein Sec16A isoform X2
gi|551721233|ref|NW_005785044.1|	1133980	T	C	SEC16A	PREDICTED: protein transport protein Sec16A isoform X2
gi|551721233|ref|NW_005785044.1|	1245297	T	G	--	--
gi|551721231|ref|NW_005785046.1|	619861	G	T	--	--
gi|551721230|ref|NW_005785047.1|	1401171	T	G	PLEKHA6	PREDICTED: pleckstrin homology domain-containing family A member 6 isoform X3
gi|551721230|ref|NW_005785047.1|	1401853	G	T	PLEKHA6	PREDICTED: pleckstrin homology domain-containing family A member 6 isoform X3
gi|551721230|ref|NW_005785047.1|	1417073	T	C	PLEKHA6	PREDICTED: pleckstrin homology domain-containing family A member 6 isoform X3
gi|551721229|ref|NW_005785048.1|	1510160	C	T	SLC1A2	PREDICTED: excitatory amino acid transporter 2 isoform X2
gi|551721229|ref|NW_005785048.1|	2541765	A	G	ABTB2	PREDICTED: ankyrin repeat and BTB/POZ domain-containing protein 2 isoform X1
gi|551721226|ref|NW_005785051.1|	763803	T	C	VAV2	PREDICTED: guanine nucleotide exchange factor VAV2 isoform X1
gi|551721226|ref|NW_005785051.1|	766284	A	G	VAV2	PREDICTED: guanine nucleotide exchange factor VAV2 isoform X1
gi|551721226|ref|NW_005785051.1|	771993	T	C	VAV2	PREDICTED: guanine nucleotide exchange factor VAV2 isoform X1
gi|551721226|ref|NW_005785051.1|	776296	G	C	VAV2	PREDICTED: guanine nucleotide exchange factor VAV2 isoform X1
gi|551721226|ref|NW_005785051.1|	778294	C	T	VAV2	PREDICTED: guanine nucleotide exchange factor VAV2 isoform X1
gi|551721226|ref|NW_005785051.1|	831628	A	C	SARDH	PREDICTED: sarcosine dehydrogenase, mitochondrial isoform X1
gi|551721226|ref|NW_005785051.1|	831639	A	C	SARDH	PREDICTED: sarcosine dehydrogenase, mitochondrial isoform X1
gi|551721226|ref|NW_005785051.1|	831640	T	C	SARDH	PREDICTED: sarcosine dehydrogenase, mitochondrial isoform X1
gi|551721226|ref|NW_005785051.1|	1006658	A	C	--	--
gi|551721226|ref|NW_005785051.1|	1437748	G	A	--	--
gi|551721226|ref|NW_005785051.1|	1473445	G	A	--	--
gi|551721226|ref|NW_005785051.1|	1778834	A	G	EXD3	PREDICTED: probable exonuclease mut-7 homolog
gi|551721222|ref|NW_005785055.1|	877708	T	C	LOC102402606	PREDICTED: uncharacterized protein LOC102402606
gi|551721218|ref|NW_005785059.1|	1546432	G	T	--	--
gi|551721218|ref|NW_005785059.1|	1555537	G	A	NKX2-2	PREDICTED: homeobox protein Nkx-2.2
gi|551721218|ref|NW_005785059.1|	1555581	C	T	NKX2-2	PREDICTED: homeobox protein Nkx-2.2
gi|551721218|ref|NW_005785059.1|	1555621	T	C	NKX2-2	PREDICTED: homeobox protein Nkx-2.2
gi|551721216|ref|NW_005785061.1|	300677	G	C	CHD3	PREDICTED: chromodomain-helicase-DNA-binding protein 3
gi|551721216|ref|NW_005785061.1|	446157	A	G	ALOX12B	PREDICTED: arachidonate 12-lipoxygenase, 12R-type
gi|551721216|ref|NW_005785061.1|	1401457	C	A	TMEM163	PREDICTED: transmembrane protein 163
gi|551721211|ref|NW_005785066.1|	125764	C	T	--	--
gi|551721209|ref|NW_005785068.1|	1125310	T	C	--	--
gi|551721208|ref|NW_005785069.1|	1035515	A	G	--	--
gi|551721206|ref|NW_005785071.1|	120321	A	T	LOC102406619	PREDICTED: E3 ubiquitin-protein ligase parkin-like
gi|551721204|ref|NW_005785073.1|	518131	C	A	--	--
gi|551721200|ref|NW_005785077.1|	2010534	C	G	--	--
gi|551721200|ref|NW_005785077.1|	2010546	A	T	--	--
gi|551721199|ref|NW_005785078.1|	937070	G	T	--	--
gi|551721196|ref|NW_005785081.1|	225913	A	G	--	--
gi|551721191|ref|NW_005785086.1|	1759789	A	G	SAMM50	PREDICTED: sorting and assembly machinery component 50 homolog
gi|551721188|ref|NW_005785089.1|	327106	C	A	--	--
gi|551721185|ref|NW_005785092.1|	280232	T	G	ABAT	PREDICTED: 4-aminobutyrate aminotransferase, mitochondrial isoform X1
gi|551721182|ref|NW_005785095.1|	505460	T	C	SEC61B	PREDICTED: protein transport protein Sec61 subunit beta
gi|551721182|ref|NW_005785095.1|	762818	G	A	COL15A1	PREDICTED: LOW QUALITY PROTEIN: collagen alpha-1(XV) chain
gi|551721182|ref|NW_005785095.1|	2026289	T	C	--	--
gi|551721182|ref|NW_005785095.1|	2430407	G	C	--	--
gi|551721182|ref|NW_005785095.1|	2457790	A	G	--	--
gi|551721182|ref|NW_005785095.1|	2876314	T	C	--	--
gi|551721182|ref|NW_005785095.1|	3204362	G	C	GRHPR	PREDICTED: glyoxylate reductase/hydroxypyruvate reductase
gi|551721182|ref|NW_005785095.1|	3577343	T	G	PAX5	PREDICTED: paired box protein Pax-5 isoform X1
gi|551721181|ref|NW_005785096.1|	384517	G	T	OSMR	PREDICTED: oncostatin-M-specific receptor subunit beta isoform X1
gi|551721181|ref|NW_005785096.1|	1933665	C	G	KIF26B	PREDICTED: kinesin-like protein KIF26B
gi|551721181|ref|NW_005785096.1|	2070073	A	G	KIF26B	PREDICTED: kinesin-like protein KIF26B
gi|551721181|ref|NW_005785096.1|	2830595	C	A	--	--
gi|551721179|ref|NW_005785098.1|	2340460	G	T	--	--
gi|551721177|ref|NW_005785100.1|	622731	G	C	--	--
gi|551721177|ref|NW_005785100.1|	622739	G	A	--	--
gi|551721169|ref|NW_005785108.1|	446824	A	G	--	--
gi|551721164|ref|NW_005785113.1|	5855	T	C	--	--
gi|551721164|ref|NW_005785113.1|	94893	T	A	GALNTL6	PREDICTED: polypeptide N-acetylgalactosaminyltransferase-like 6
gi|551721164|ref|NW_005785113.1|	259527	T	C	--	--
gi|551721164|ref|NW_005785113.1|	273525	A	G	--	--
gi|551721164|ref|NW_005785113.1|	304305	A	G	GALNT7	PREDICTED: N-acetylgalactosaminyltransferase 7
gi|551721163|ref|NW_005785114.1|	308525	C	G	--	--
gi|551721163|ref|NW_005785114.1|	326996	T	C	--	--
gi|551721163|ref|NW_005785114.1|	336466	A	G	--	--
gi|551721156|ref|NW_005785121.1|	452197	A	G	TPCN2	PREDICTED: two pore calcium channel protein 2
gi|551721156|ref|NW_005785121.1|	452198	A	C	TPCN2	PREDICTED: two pore calcium channel protein 2
gi|551721156|ref|NW_005785121.1|	452220	T	G	TPCN2	PREDICTED: two pore calcium channel protein 2
gi|551721155|ref|NW_005785122.1|	443479	T	A	PPP1R12C	PREDICTED: protein phosphatase 1 regulatory subunit 12C
gi|551721155|ref|NW_005785122.1|	761318	T	G	SBK3	PREDICTED: putative uncharacterized serine/threonine-protein kinase SgK110 isoform X2
gi|551721154|ref|NW_005785123.1|	953303	T	C	--	--
gi|551721152|ref|NW_005785125.1|	78933	C	A	9-Sep	PREDICTED: septin-9
gi|551721152|ref|NW_005785125.1|	770619	G	C	BIRC5	PREDICTED: baculoviral IAP repeat-containing protein 5
gi|551721152|ref|NW_005785125.1|	786872	C	T	TMEM235	PREDICTED: LOW QUALITY PROTEIN: transmembrane protein 235
gi|551721152|ref|NW_005785125.1|	788374	C	G	TMEM235	PREDICTED: LOW QUALITY PROTEIN: transmembrane protein 235
gi|551721152|ref|NW_005785125.1|	790316	G	A	TMEM235	PREDICTED: LOW QUALITY PROTEIN: transmembrane protein 235
gi|551721152|ref|NW_005785125.1|	790938	G	A	--	--
gi|551721152|ref|NW_005785125.1|	810202	T	C	--	--
gi|551721152|ref|NW_005785125.1|	911851	C	A	PGS1	PREDICTED: CDP-diacylglycerol--glycerol-3-phosphate 3-phosphatidyltransferase, mitochondrial
gi|551721152|ref|NW_005785125.1|	989247	C	T	DNAH17	PREDICTED: dynein heavy chain 17, axonemal
gi|551721152|ref|NW_005785125.1|	1049558	T	C	--	--
gi|551721152|ref|NW_005785125.1|	2111397	G	C	TBC1D16	PREDICTED: TBC1 domain family member 16 isoform X2
gi|551721152|ref|NW_005785125.1|	2111398	C	G	TBC1D16	PREDICTED: TBC1 domain family member 16 isoform X2
gi|551721152|ref|NW_005785125.1|	3047922	C	T	BAIAP2	PREDICTED: brain-specific angiogenesis inhibitor 1-associated protein 2 isoform X1
gi|551721152|ref|NW_005785125.1|	3054262	T	A	BAIAP2	PREDICTED: brain-specific angiogenesis inhibitor 1-associated protein 2 isoform X1
gi|551721152|ref|NW_005785125.1|	3055658	A	G	BAIAP2	PREDICTED: brain-specific angiogenesis inhibitor 1-associated protein 2 isoform X1
gi|551721152|ref|NW_005785125.1|	3058669	A	G	BAIAP2	PREDICTED: brain-specific angiogenesis inhibitor 1-associated protein 2 isoform X1
gi|551721152|ref|NW_005785125.1|	3072578	G	C	AATK	PREDICTED: serine/threonine-protein kinase LMTK1 isoform X1
gi|551721152|ref|NW_005785125.1|	3078201	G	A	AATK	PREDICTED: serine/threonine-protein kinase LMTK1 isoform X1
gi|551721152|ref|NW_005785125.1|	3078967	A	G	AATK	PREDICTED: serine/threonine-protein kinase LMTK1 isoform X1
gi|551721152|ref|NW_005785125.1|	3083764	C	A	AATK	PREDICTED: serine/threonine-protein kinase LMTK1 isoform X1
gi|551721152|ref|NW_005785125.1|	3086568	T	C	AATK	PREDICTED: serine/threonine-protein kinase LMTK1 isoform X1
gi|551721152|ref|NW_005785125.1|	3157264	G	T	ENTHD2	PREDICTED: AP-4 complex accessory subunit tepsin isoform X2
gi|551721152|ref|NW_005785125.1|	3226747	T	C	LOC102411866	PREDICTED: uncharacterized protein LOC102411866
gi|551721152|ref|NW_005785125.1|	3572968	G	A	--	--
gi|551721152|ref|NW_005785125.1|	3572970	A	T	--	--
gi|551721152|ref|NW_005785125.1|	3572971	G	C	--	--
gi|551721152|ref|NW_005785125.1|	3572974	A	C	--	--
gi|551721152|ref|NW_005785125.1|	3572975	G	C	--	--
gi|551721147|ref|NW_005785130.1|	239521	A	G	VCP	PREDICTED: transitional endoplasmic reticulum ATPase
gi|551721147|ref|NW_005785130.1|	239646	T	G	--	--
gi|551721147|ref|NW_005785130.1|	821691	G	A	RGP1	PREDICTED: retrograde Golgi transport protein RGP1 homolog isoform X9
gi|551721147|ref|NW_005785130.1|	821692	C	T	RGP1	PREDICTED: retrograde Golgi transport protein RGP1 homolog isoform X9
gi|551721147|ref|NW_005785130.1|	922881	G	A	--	--
gi|551721147|ref|NW_005785130.1|	933700	A	G	--	--
gi|551721142|ref|NW_005785135.1|	620244	A	G	--	--
gi|551721141|ref|NW_005785136.1|	553404	T	A	ZBTB3	PREDICTED: LOW QUALITY PROTEIN: zinc finger and BTB domain-containing protein 3
gi|551721141|ref|NW_005785136.1|	1248019	G	A	--	--
gi|551721141|ref|NW_005785136.1|	1334925	G	C	--	--
gi|551721141|ref|NW_005785136.1|	2198869	A	C	--	--
gi|551721141|ref|NW_005785136.1|	2203742	C	G	--	--
gi|551721141|ref|NW_005785136.1|	2899716	A	G	BCL2	PREDICTED: apoptosis regulator Bcl-2 isoform X1
gi|551721141|ref|NW_005785136.1|	3010081	C	T	BCL2	PREDICTED: apoptosis regulator Bcl-2 isoform X1
gi|551721141|ref|NW_005785136.1|	3061042	A	C	--	--
gi|551721126|ref|NW_005785151.1|	1028248	C	A	--	--
gi|551721126|ref|NW_005785151.1|	1033309	T	C	--	--
gi|551721126|ref|NW_005785151.1|	1034740	G	A	--	--
gi|551721126|ref|NW_005785151.1|	1583883	G	T	CRB1	PREDICTED: protein crumbs homolog 1 isoform X3
gi|551721122|ref|NW_005785155.1|	1266825	C	T	THOC2	PREDICTED: THO complex subunit 2-like isoform X8
gi|551721121|ref|NW_005785156.1|	653527	A	G	COG2	PREDICTED: conserved oligomeric Golgi complex subunit 2 isoform X2
gi|551721118|ref|NW_005785159.1|	727787	C	G	--	--
gi|551721117|ref|NW_005785160.1|	310956	C	A	--	--
gi|551721114|ref|NW_005785163.1|	762773	T	G	CELSR3	PREDICTED: cadherin EGF LAG seven-pass G-type receptor 3 isoform X1
gi|551721114|ref|NW_005785163.1|	768776	A	G	CELSR3	PREDICTED: cadherin EGF LAG seven-pass G-type receptor 3 isoform X1
gi|551721114|ref|NW_005785163.1|	778404	T	G	SLC26A6	PREDICTED: solute carrier family 26 member 6 isoform X1
gi|551721114|ref|NW_005785163.1|	799311	C	A	--	--
gi|551721114|ref|NW_005785163.1|	809340	T	C	--	--
gi|551721114|ref|NW_005785163.1|	1102684	A	T	--	--
gi|551721111|ref|NW_005785166.1|	459297	G	T	LOC102403601	PREDICTED: uncharacterized protein C9orf114 homolog isoform X1
gi|551721111|ref|NW_005785166.1|	459301	T	C	LOC102403601	PREDICTED: uncharacterized protein C9orf114 homolog isoform X1
gi|551721111|ref|NW_005785166.1|	1132823	A	G	FAM102A	PREDICTED: protein FAM102A isoform X1
gi|551721111|ref|NW_005785166.1|	1146796	T	C	FAM102A	PREDICTED: protein FAM102A isoform X1
gi|551721111|ref|NW_005785166.1|	1146799	T	C	FAM102A	PREDICTED: protein FAM102A isoform X1
gi|551721111|ref|NW_005785166.1|	2390382	C	T	LOC102396912	PREDICTED: collagen alpha-1(I) chain-like
gi|551721111|ref|NW_005785166.1|	2390673	C	G	LOC102396912	PREDICTED: collagen alpha-1(I) chain-like
gi|551721110|ref|NW_005785167.1|	15618	T	C	--	--
gi|551721110|ref|NW_005785167.1|	24722	T	G	PRODH	PREDICTED: proline dehydrogenase 1, mitochondrial isoform X1
gi|551721110|ref|NW_005785167.1|	62220	G	A	--	--
gi|551721110|ref|NW_005785167.1|	63677	A	C	--	--
gi|551721110|ref|NW_005785167.1|	82410	A	G	--	--
gi|551721110|ref|NW_005785167.1|	84060	C	G	--	--
gi|551721110|ref|NW_005785167.1|	84244	C	T	--	--
gi|551721110|ref|NW_005785167.1|	110760	A	G	--	--
gi|551721110|ref|NW_005785167.1|	125997	A	G	ZDHHC8	PREDICTED: probable palmitoyltransferase ZDHHC8
gi|551721110|ref|NW_005785167.1|	162389	T	C	DGCR8	PREDICTED: microprocessor complex subunit DGCR8 isoform X2
gi|551721110|ref|NW_005785167.1|	172785	T	C	--	--
gi|551721110|ref|NW_005785167.1|	195717	T	C	--	--
gi|551721110|ref|NW_005785167.1|	199522	A	G	--	--
gi|551721110|ref|NW_005785167.1|	203892	C	T	--	--
gi|551721110|ref|NW_005785167.1|	208735	A	T	ARVCF	PREDICTED: armadillo repeat protein deleted in velo-cardio-facial syndrome
gi|551721110|ref|NW_005785167.1|	208738	A	C	ARVCF	PREDICTED: armadillo repeat protein deleted in velo-cardio-facial syndrome
gi|551721110|ref|NW_005785167.1|	208739	C	T	ARVCF	PREDICTED: armadillo repeat protein deleted in velo-cardio-facial syndrome
gi|551721110|ref|NW_005785167.1|	208742	A	C	ARVCF	PREDICTED: armadillo repeat protein deleted in velo-cardio-facial syndrome
gi|551721110|ref|NW_005785167.1|	222124	A	C	ARVCF	PREDICTED: armadillo repeat protein deleted in velo-cardio-facial syndrome
gi|551721110|ref|NW_005785167.1|	231559	A	G	--	--
gi|551721110|ref|NW_005785167.1|	266602	T	C	TXNRD2	PREDICTED: thioredoxin reductase 2, mitochondrial isoform X5
gi|551721110|ref|NW_005785167.1|	279677	A	G	--	--
gi|551721110|ref|NW_005785167.1|	323158	A	C	--	--
gi|551721110|ref|NW_005785167.1|	323608	T	C	--	--
gi|551721110|ref|NW_005785167.1|	338544	G	A	5-Sep	PREDICTED: septin-5
gi|551721110|ref|NW_005785167.1|	347097	G	C	5-Sep	PREDICTED: septin-5
gi|551721110|ref|NW_005785167.1|	348003	A	G	LOC102404143	PREDICTED: uncharacterized protein LOC102404143
gi|551721110|ref|NW_005785167.1|	387698	G	C	--	--
gi|551721110|ref|NW_005785167.1|	410840	T	G	--	--
gi|551721110|ref|NW_005785167.1|	413543	T	C	--	--
gi|551721110|ref|NW_005785167.1|	416248	C	T	CDC45	PREDICTED: cell division control protein 45 homolog
gi|551721110|ref|NW_005785167.1|	418597	G	A	CDC45	PREDICTED: cell division control protein 45 homolog
gi|551721110|ref|NW_005785167.1|	419113	T	C	CDC45	PREDICTED: cell division control protein 45 homolog
gi|551721110|ref|NW_005785167.1|	419116	G	A	CDC45	PREDICTED: cell division control protein 45 homolog
gi|551721110|ref|NW_005785167.1|	419391	G	A	CDC45	PREDICTED: cell division control protein 45 homolog
gi|551721110|ref|NW_005785167.1|	419815	T	C	CDC45	PREDICTED: cell division control protein 45 homolog
gi|551721110|ref|NW_005785167.1|	422294	A	G	CDC45	PREDICTED: cell division control protein 45 homolog
gi|551721110|ref|NW_005785167.1|	432043	G	A	UFD1L	PREDICTED: ubiquitin fusion degradation protein 1 homolog
gi|551721110|ref|NW_005785167.1|	447878	T	C	LOC102406088	PREDICTED: UPF0545 protein C22orf39 homolog isoform X3
gi|551721110|ref|NW_005785167.1|	523115	G	A	--	--
gi|551721110|ref|NW_005785167.1|	528939	G	A	--	--
gi|551721110|ref|NW_005785167.1|	531609	G	A	--	--
gi|551721110|ref|NW_005785167.1|	532507	A	G	--	--
gi|551721110|ref|NW_005785167.1|	534516	A	G	--	--
gi|551721110|ref|NW_005785167.1|	549058	C	G	--	--
gi|551721110|ref|NW_005785167.1|	559263	A	G	--	--
gi|551721110|ref|NW_005785167.1|	566416	T	C	DGCR2	PREDICTED: integral membrane protein DGCR2/IDD, partial
gi|551721110|ref|NW_005785167.1|	573241	A	G	DGCR2	PREDICTED: integral membrane protein DGCR2/IDD, partial
gi|551721110|ref|NW_005785167.1|	576319	T	C	DGCR2	PREDICTED: integral membrane protein DGCR2/IDD, partial
gi|551721110|ref|NW_005785167.1|	578244	A	G	DGCR2	PREDICTED: integral membrane protein DGCR2/IDD, partial
gi|551721110|ref|NW_005785167.1|	578509	C	G	DGCR2	PREDICTED: integral membrane protein DGCR2/IDD, partial
gi|551721110|ref|NW_005785167.1|	588491	G	T	--	--
gi|551721110|ref|NW_005785167.1|	588517	G	C	--	--
gi|551721110|ref|NW_005785167.1|	590585	C	G	--	--
gi|551721110|ref|NW_005785167.1|	590703	C	G	--	--
gi|551721110|ref|NW_005785167.1|	597396	T	C	ZNF74	PREDICTED: zinc finger protein 74 isoform X1
gi|551721110|ref|NW_005785167.1|	615934	T	C	--	--
gi|551721110|ref|NW_005785167.1|	1280131	A	G	LOC102398949	PREDICTED: sodium/glucose cotransporter 1-like
gi|551721110|ref|NW_005785167.1|	1370355	C	T	BCR	PREDICTED: breakpoint cluster region protein isoform X1
gi|551721100|ref|NW_005785177.1|	454954	C	A	VSIG10L	PREDICTED: V-set and immunoglobulin domain-containing protein 10-like isoform X1
gi|551721093|ref|NW_005785184.1|	431368	C	G	--	--
gi|551721080|ref|NW_005785197.1|	590808	C	T	GPR126	PREDICTED: G-protein coupled receptor 126 isoform X1
gi|551721080|ref|NW_005785197.1|	590811	C	G	GPR126	PREDICTED: G-protein coupled receptor 126 isoform X1
gi|551721078|ref|NW_005785199.1|	465149	C	T	CDAN1	PREDICTED: codanin-1
gi|551721078|ref|NW_005785199.1|	746273	G	T	CAPN3	PREDICTED: calpain-3 isoform X3
gi|551721078|ref|NW_005785199.1|	746277	G	T	CAPN3	PREDICTED: calpain-3 isoform X3
gi|551721076|ref|NW_005785201.1|	871311	C	A	RAB31	PREDICTED: ras-related protein Rab-31
gi|551721076|ref|NW_005785201.1|	876599	T	C	RAB31	PREDICTED: ras-related protein Rab-31
gi|551721072|ref|NW_005785205.1|	365307	A	G	--	--
gi|551721072|ref|NW_005785205.1|	1060745	A	G	--	--
gi|551721072|ref|NW_005785205.1|	1060746	A	G	--	--
gi|551721072|ref|NW_005785205.1|	1534654	C	A	DENND6B	PREDICTED: protein DENND6B
gi|551721072|ref|NW_005785205.1|	1541523	A	G	--	--
gi|551721072|ref|NW_005785205.1|	1597712	A	C	PPP6R2	PREDICTED: LOW QUALITY PROTEIN: serine/threonine-protein phosphatase 6 regulatory subunit 2
gi|551721072|ref|NW_005785205.1|	1597719	T	G	PPP6R2	PREDICTED: LOW QUALITY PROTEIN: serine/threonine-protein phosphatase 6 regulatory subunit 2
gi|551721071|ref|NW_005785206.1|	703939	C	T	TJP1	PREDICTED: tight junction protein ZO-1 isoform X1
gi|551721071|ref|NW_005785206.1|	703943	C	T	TJP1	PREDICTED: tight junction protein ZO-1 isoform X1
gi|551721071|ref|NW_005785206.1|	705106	C	T	TJP1	PREDICTED: tight junction protein ZO-1 isoform X1
gi|551721071|ref|NW_005785206.1|	1216658	A	G	FAM189A1	PREDICTED: protein FAM189A1
gi|551721071|ref|NW_005785206.1|	1227068	G	A	FAM189A1	PREDICTED: protein FAM189A1
gi|551721071|ref|NW_005785206.1|	1249859	T	C	APBA2	PREDICTED: amyloid beta A4 precursor protein-binding family A member 2 isoform X2
gi|551721071|ref|NW_005785206.1|	1251233	T	C	APBA2	PREDICTED: amyloid beta A4 precursor protein-binding family A member 2 isoform X2
gi|551721067|ref|NW_005785210.1|	1312320	A	G	--	--
gi|551721067|ref|NW_005785210.1|	1312468	C	G	--	--
gi|551721064|ref|NW_005785213.1|	764612	C	A	ARHGEF10L	PREDICTED: rho guanine nucleotide exchange factor 10-like protein isoform X5
gi|551721064|ref|NW_005785213.1|	1091231	A	G	--	--
gi|551721064|ref|NW_005785213.1|	1571030	C	G	--	--
gi|551721064|ref|NW_005785213.1|	1571033	G	A	--	--
gi|551721061|ref|NW_005785216.1|	631462	C	T	--	--
gi|551721056|ref|NW_005785221.1|	183273	A	G	--	--
gi|551721056|ref|NW_005785221.1|	183278	T	C	--	--
gi|551721056|ref|NW_005785221.1|	183282	A	G	--	--
gi|551721056|ref|NW_005785221.1|	204984	C	A	--	--
gi|551721056|ref|NW_005785221.1|	2113987	C	T	HDAC4	PREDICTED: histone deacetylase 4 isoform X2
gi|551721053|ref|NW_005785224.1|	2031972	C	A	--	--
gi|551721051|ref|NW_005785226.1|	263412	G	C	--	--
gi|551721051|ref|NW_005785226.1|	263428	T	C	--	--
gi|551721051|ref|NW_005785226.1|	268015	T	C	--	--
gi|551721051|ref|NW_005785226.1|	282382	G	A	--	--
gi|551721051|ref|NW_005785226.1|	726608	C	G	GOLM1	PREDICTED: Golgi membrane protein 1 isoform X5
gi|551721051|ref|NW_005785226.1|	726617	T	C	GOLM1	PREDICTED: Golgi membrane protein 1 isoform X5
gi|551721051|ref|NW_005785226.1|	752034	C	T	--	--
gi|551721051|ref|NW_005785226.1|	752038	A	C	--	--
gi|551721051|ref|NW_005785226.1|	752039	G	A	--	--
gi|551721051|ref|NW_005785226.1|	752044	A	G	--	--
gi|551721051|ref|NW_005785226.1|	752046	G	A	--	--
gi|551721051|ref|NW_005785226.1|	752063	A	C	--	--
gi|551721047|ref|NW_005785230.1|	1667216	C	T	LOC102408240	PREDICTED: solute carrier family 35 member E2-like isoform X7
gi|551721047|ref|NW_005785230.1|	1695829	T	G	MMP23B	PREDICTED: matrix metalloproteinase-23
gi|551721047|ref|NW_005785230.1|	1706046	A	G	MIB2	PREDICTED: E3 ubiquitin-protein ligase MIB2 isoform X3
gi|551721047|ref|NW_005785230.1|	1838574	G	A	CCNL2	PREDICTED: cyclin-L2 isoform X1
gi|551721047|ref|NW_005785230.1|	1894722	G	C	--	--
gi|551721047|ref|NW_005785230.1|	1932525	G	T	--	--
gi|551721047|ref|NW_005785230.1|	1948164	G	A	FAM132A	PREDICTED: protein FAM132A
gi|551721047|ref|NW_005785230.1|	1949228	G	C	FAM132A	PREDICTED: protein FAM132A
gi|551721047|ref|NW_005785230.1|	1956678	T	C	--	--
gi|551721047|ref|NW_005785230.1|	2070246	T	C	--	--
gi|551721047|ref|NW_005785230.1|	2092534	C	A	LOC102399925	PREDICTED: uncharacterized protein C1orf159 homolog isoform X2
gi|551721047|ref|NW_005785230.1|	2109132	A	G	LOC102401129	PREDICTED: tyrosine-protein phosphatase non-receptor type 11-like
gi|551721047|ref|NW_005785230.1|	2114550	T	C	LOC102401129	PREDICTED: tyrosine-protein phosphatase non-receptor type 11-like
gi|551721047|ref|NW_005785230.1|	2128447	G	A	AGRN	PREDICTED: agrin
gi|551721037|ref|NW_005785240.1|	153218	T	C	LOC102407797	PREDICTED: cyclin-dependent kinase inhibitor 2A, isoform 4-like
gi|551721037|ref|NW_005785240.1|	375593	G	T	--	--
gi|551721037|ref|NW_005785240.1|	375594	T	G	--	--
gi|551721037|ref|NW_005785240.1|	383397	C	G	--	--
gi|551721037|ref|NW_005785240.1|	506029	A	G	--	--
gi|551721029|ref|NW_005785248.1|	984901	T	C	SAFB	PREDICTED: scaffold attachment factor B1 isoform X3
gi|551721029|ref|NW_005785248.1|	984918	G	A	SAFB	PREDICTED: scaffold attachment factor B1 isoform X3
gi|551721029|ref|NW_005785248.1|	1183824	T	C	RANBP3	PREDICTED: ran-binding protein 3
gi|551721027|ref|NW_005785250.1|	732789	G	T	--	--
gi|551721019|ref|NW_005785258.1|	292790	T	G	LOC102409561	PREDICTED: major facilitator superfamily domain-containing protein 7-like isoform X1
gi|551721019|ref|NW_005785258.1|	2002095	A	G	PJA2	PREDICTED: LOW QUALITY PROTEIN: E3 ubiquitin-protein ligase Praja-2
gi|551721018|ref|NW_005785259.1|	1112280	G	C	GLTSCR1	PREDICTED: LOW QUALITY PROTEIN: glioma tumor suppressor candidate region gene 1 protein
gi|551721018|ref|NW_005785259.1|	1260626	G	A	NAPA	PREDICTED: alpha-soluble NSF attachment protein isoform X2
gi|551721018|ref|NW_005785259.1|	1260641	A	G	NAPA	PREDICTED: alpha-soluble NSF attachment protein isoform X2
gi|551721018|ref|NW_005785259.1|	1263218	T	C	NAPA	PREDICTED: alpha-soluble NSF attachment protein isoform X2
gi|551721018|ref|NW_005785259.1|	1263225	C	T	NAPA	PREDICTED: alpha-soluble NSF attachment protein isoform X2
gi|551721018|ref|NW_005785259.1|	1267386	T	C	NAPA	PREDICTED: alpha-soluble NSF attachment protein isoform X2
gi|551721018|ref|NW_005785259.1|	1267391	G	C	NAPA	PREDICTED: alpha-soluble NSF attachment protein isoform X2
gi|551721018|ref|NW_005785259.1|	1268012	T	G	--	--
gi|551721018|ref|NW_005785259.1|	1293825	T	C	SLC8A2	PREDICTED: sodium/calcium exchanger 2 isoform X1
gi|551721018|ref|NW_005785259.1|	1329863	A	C	--	--
gi|551721018|ref|NW_005785259.1|	1889876	G	T	STRN4	PREDICTED: striatin-4
gi|551721018|ref|NW_005785259.1|	2900969	C	A	NKPD1	PREDICTED: NTPase KAP family P-loop domain-containing protein 1 isoform X1
gi|551721011|ref|NW_005785266.1|	566823	A	C	--	--
gi|551721008|ref|NW_005785269.1|	1193161	G	T	--	--
gi|551721002|ref|NW_005785275.1|	975141	A	G	COL17A1	PREDICTED: collagen alpha-1(XVII) chain isoform X1
gi|551721000|ref|NW_005785277.1|	1106108	T	C	--	--
gi|551721000|ref|NW_005785277.1|	1212300	C	A	--	--
gi|551720998|ref|NW_005785279.1|	488855	T	G	--	--
gi|551720994|ref|NW_005785283.1|	1077844	A	G	--	--
gi|551720990|ref|NW_005785287.1|	331497	T	C	GPR143	PREDICTED: G-protein coupled receptor 143 isoform X1
gi|551720990|ref|NW_005785287.1|	476690	A	G	--	--
gi|551720982|ref|NW_005785295.1|	902970	T	C	--	--
gi|551720982|ref|NW_005785295.1|	953121	C	T	--	--
gi|551720981|ref|NW_005785296.1|	785547	A	G	--	--
gi|551720978|ref|NW_005785299.1|	77447	C	G	--	--
gi|551720977|ref|NW_005785300.1|	350383	C	G	--	--
gi|551720976|ref|NW_005785301.1|	392337	C	A	--	--
gi|551720973|ref|NW_005785304.1|	310571	G	A	--	--
gi|551720971|ref|NW_005785306.1|	204788	G	A	--	--
gi|551720971|ref|NW_005785306.1|	1830745	T	C	HS3ST3B1	PREDICTED: heparan sulfate glucosamine 3-O-sulfotransferase 3B1, partial
gi|551720970|ref|NW_005785307.1|	427029	C	T	LOC102400918	PREDICTED: aminopeptidase O isoform X2
gi|551720966|ref|NW_005785311.1|	95191	G	T	--	--
gi|551720966|ref|NW_005785311.1|	547211	A	G	--	--
gi|551720966|ref|NW_005785311.1|	586364	T	C	--	--
gi|551720966|ref|NW_005785311.1|	802515	G	C	LOC102395242	PREDICTED: uncharacterized protein C1orf50 homolog isoform X2
gi|551720965|ref|NW_005785312.1|	438834	A	G	DNM2	PREDICTED: dynamin-2 isoform X8
gi|551720965|ref|NW_005785312.1|	438840	T	G	DNM2	PREDICTED: dynamin-2 isoform X8
gi|551720965|ref|NW_005785312.1|	441665	A	G	DNM2	PREDICTED: dynamin-2 isoform X8
gi|551720965|ref|NW_005785312.1|	441684	C	T	DNM2	PREDICTED: dynamin-2 isoform X8
gi|551720965|ref|NW_005785312.1|	501938	T	G	CARM1	PREDICTED: histone-arginine methyltransferase CARM1 isoform X1
gi|551720965|ref|NW_005785312.1|	538606	T	C	YIPF2	PREDICTED: protein YIPF2
gi|551720965|ref|NW_005785312.1|	551343	C	T	--	--
gi|551720965|ref|NW_005785312.1|	655359	T	C	*SMARCA4	PREDICTED: transcription activator BRG1 isoform X1
gi|551720965|ref|NW_005785312.1|	655821	A	G	*SMARCA4	PREDICTED: transcription activator BRG1 isoform X1
gi|551720965|ref|NW_005785312.1|	682555	A	G	*SMARCA4	PREDICTED: transcription activator BRG1 isoform X1
gi|551720965|ref|NW_005785312.1|	867791	T	C	ANO2	PREDICTED: anoctamin-2-like isoform X1
gi|551720957|ref|NW_005785320.1|	439035	C	T	THYN1	PREDICTED: thymocyte nuclear protein 1
gi|551720957|ref|NW_005785320.1|	499628	G	C	NCAPD3	PREDICTED: condensin-2 complex subunit D3 isoform X1
gi|551720956|ref|NW_005785321.1|	1370264	C	G	--	--
gi|551720954|ref|NW_005785323.1|	461166	G	T	--	--
gi|551720954|ref|NW_005785323.1|	554394	A	C	--	--
gi|551720954|ref|NW_005785323.1|	554396	C	G	--	--
gi|551720954|ref|NW_005785323.1|	554401	A	G	--	--
gi|551720953|ref|NW_005785324.1|	160498	T	C	PLEKHG2	PREDICTED: pleckstrin homology domain-containing family G member 2 isoform X5
gi|551720953|ref|NW_005785324.1|	314949	A	G	LOC102395476	PREDICTED: LOW QUALITY PROTEIN: interferon lambda-4-like
gi|551720953|ref|NW_005785324.1|	320543	C	T	--	--
gi|551720953|ref|NW_005785324.1|	320544	T	A	--	--
gi|551720953|ref|NW_005785324.1|	467055	A	G	LOC102403819	PREDICTED: 40S ribosomal protein S19-like
gi|551720953|ref|NW_005785324.1|	467080	G	A	LOC102403819	PREDICTED: 40S ribosomal protein S19-like
gi|551720953|ref|NW_005785324.1|	467093	C	T	LOC102403819	PREDICTED: 40S ribosomal protein S19-like
gi|551720953|ref|NW_005785324.1|	2645362	A	G	--	--
gi|551720953|ref|NW_005785324.1|	2712136	G	C	NFKBID	PREDICTED: NF-kappa-B inhibitor delta isoform X1
gi|551720953|ref|NW_005785324.1|	2721295	T	C	APLP1	PREDICTED: amyloid-like protein 1 isoform X2
gi|551720953|ref|NW_005785324.1|	2721568	G	C	APLP1	PREDICTED: amyloid-like protein 1 isoform X2
gi|551720953|ref|NW_005785324.1|	2741311	T	A	--	--
gi|551720948|ref|NW_005785329.1|	1964705	C	A	--	--
gi|551720948|ref|NW_005785329.1|	1964711	C	A	--	--
gi|551720945|ref|NW_005785332.1|	593968	T	C	--	--
gi|551720945|ref|NW_005785332.1|	627655	T	C	--	--
gi|551720943|ref|NW_005785334.1|	475985	A	G	--	--
gi|551720942|ref|NW_005785335.1|	574970	C	T	PDE7A	PREDICTED: high affinity cAMP-specific 3\',5\'-cyclic phosphodiesterase 7A isoform X3
gi|551720941|ref|NW_005785336.1|	621079	C	T	--	--
gi|551720938|ref|NW_005785339.1|	2648315	A	G	LOC102415188	PREDICTED: LOW QUALITY PROTEIN: uncharacterized protein C6orf132 homolog
gi|551720938|ref|NW_005785339.1|	3314606	T	C	--	--
gi|551720936|ref|NW_005785341.1|	281965	C	T	--	--
gi|551720934|ref|NW_005785343.1|	1717073	T	C	--	--
gi|551720926|ref|NW_005785351.1|	3434726	A	G	--	--
gi|551720925|ref|NW_005785352.1|	1670556	G	T	CSPP1	PREDICTED: centrosome and spindle pole-associated protein 1 isoform X1
gi|551720925|ref|NW_005785352.1|	1806223	C	A	--	--
gi|551720925|ref|NW_005785352.1|	1806226	C	A	--	--
gi|551720922|ref|NW_005785355.1|	1327788	C	G	--	--
gi|551720913|ref|NW_005785364.1|	1505970	G	T	--	--
gi|551720912|ref|NW_005785365.1|	857917	T	C	--	--
gi|551720906|ref|NW_005785371.1|	1262014	C	T	ADAMTS9	PREDICTED: A disintegrin and metalloproteinase with thrombospondin motifs 9 isoform X2
gi|551720904|ref|NW_005785373.1|	1234910	G	T	--	--
gi|551720903|ref|NW_005785374.1|	36279	C	G	OSBP2	PREDICTED: oxysterol-binding protein 2 isoform X1
gi|551720903|ref|NW_005785374.1|	440037	G	T	--	--
gi|551720903|ref|NW_005785374.1|	1163531	A	G	--	--
gi|551720900|ref|NW_005785377.1|	254093	G	T	ERC1	PREDICTED: ELKS/Rab6-interacting/CAST family member 1 isoform X4
gi|551720900|ref|NW_005785377.1|	254095	A	C	ERC1	PREDICTED: ELKS/Rab6-interacting/CAST family member 1 isoform X4
gi|551720900|ref|NW_005785377.1|	399967	G	C	ERC1	PREDICTED: ELKS/Rab6-interacting/CAST family member 1 isoform X4
gi|551720898|ref|NW_005785379.1|	1301983	A	C	--	--
gi|551720898|ref|NW_005785379.1|	1301984	T	C	--	--
gi|551720898|ref|NW_005785379.1|	1388856	A	G	LOC102408707	PREDICTED: proline-rich protein 23B-like
gi|551720892|ref|NW_005785385.1|	91529	A	T	--	--
gi|551720892|ref|NW_005785385.1|	91536	T	G	--	--
gi|551720892|ref|NW_005785385.1|	434433	A	T	--	--
gi|551720890|ref|NW_005785387.1|	1098763	A	C	--	--
gi|551720890|ref|NW_005785387.1|	1098764	A	T	--	--
gi|551720890|ref|NW_005785387.1|	1125046	A	G	--	--
gi|551720889|ref|NW_005785388.1|	241742	C	T	--	--
gi|551720889|ref|NW_005785388.1|	715701	T	C	--	--
gi|551720889|ref|NW_005785388.1|	733056	C	T	--	--
gi|551720889|ref|NW_005785388.1|	733277	T	C	--	--
gi|551720889|ref|NW_005785388.1|	733350	T	G	--	--
gi|551720888|ref|NW_005785389.1|	946663	A	G	--	--
gi|551720884|ref|NW_005785393.1|	1301204	G	C	PDK1	PREDICTED:
gi|551720883|ref|NW_005785394.1|	81637	G	C	MYPN	PREDICTED: myopalladin isoform X1
gi|551720882|ref|NW_005785395.1|	894853	A	G	RBMS3	PREDICTED: RNA-binding motif, single-stranded-interacting protein 3-like isoform X6
gi|551720882|ref|NW_005785395.1|	1408239	T	C	RBMS3	PREDICTED: RNA-binding motif, single-stranded-interacting protein 3-like isoform X6
gi|551720882|ref|NW_005785395.1|	4424910	G	T	CORO1A	PREDICTED: coronin-1A isoform X1
gi|551720877|ref|NW_005785400.1|	323443	C	G	FRY	PREDICTED: protein furry homolog isoform X1
gi|551720877|ref|NW_005785400.1|	1208461	A	G	STARD13	PREDICTED: stAR-related lipid transfer protein 13 isoform X3
gi|551720877|ref|NW_005785400.1|	2095411	G	A	--	--
gi|551720876|ref|NW_005785401.1|	170977	A	G	--	--
gi|551720876|ref|NW_005785401.1|	1059934	T	G	--	--
gi|551720873|ref|NW_005785404.1|	450968	G	C	SPATA1	PREDICTED: spermatogenesis-associated protein 1, partial
gi|551720866|ref|NW_005785411.1|	502136	C	A	--	--
gi|551720866|ref|NW_005785411.1|	591067	C	A	GPR123	PREDICTED: probable G-protein coupled receptor 123
gi|551720853|ref|NW_005785424.1|	786879	C	G	CADM2	PREDICTED: cell adhesion molecule 2-like
gi|551720852|ref|NW_005785425.1|	668896	A	G	KCNQ5	PREDICTED: potassium voltage-gated channel subfamily KQT member 5-like, partial
gi|551720841|ref|NW_005785436.1|	845035	G	A	MKL1	PREDICTED: MKL/myocardin-like protein 1
gi|551720841|ref|NW_005785436.1|	850023	C	T	MKL1	PREDICTED: MKL/myocardin-like protein 1
gi|551720841|ref|NW_005785436.1|	850035	A	G	MKL1	PREDICTED: MKL/myocardin-like protein 1
gi|551720841|ref|NW_005785436.1|	850163	C	T	MKL1	PREDICTED: MKL/myocardin-like protein 1
gi|551720841|ref|NW_005785436.1|	1877184	A	G	--	--
gi|551720841|ref|NW_005785436.1|	1896072	C	A	--	--
gi|551720833|ref|NW_005785444.1|	689138	C	T	CAPZA1	PREDICTED: F-actin-capping protein subunit alpha-1
gi|551720828|ref|NW_005785449.1|	89501	G	T	--	--
gi|551720822|ref|NW_005785455.1|	608223	T	C	--	--
gi|551720813|ref|NW_005785464.1|	405459	G	A	--	--
gi|551720813|ref|NW_005785464.1|	405476	C	T	SLC22A16	PREDICTED: solute carrier family 22 member 16 isoform X1
gi|551720812|ref|NW_005785465.1|	393307	T	C	--	--
gi|551720812|ref|NW_005785465.1|	394898	G	C	--	--
gi|551720811|ref|NW_005785466.1|	1173182	G	T	LOC102401688	PREDICTED: serine-rich coiled-coil domain-containing protein 1-like
gi|551720808|ref|NW_005785469.1|	79785	T	G	DOPEY2	PREDICTED: 40S ribosomal protein S24-like isoform X1
gi|551720808|ref|NW_005785469.1|	79788	C	T	DOPEY2	PREDICTED: 40S ribosomal protein S24-like isoform X1
gi|551720807|ref|NW_005785470.1|	301489	G	T	FAM65A	PREDICTED: protein FAM65A
gi|551720807|ref|NW_005785470.1|	1293965	C	A	--	--
gi|551720806|ref|NW_005785471.1|	2364390	T	C	--	--
gi|551720803|ref|NW_005785474.1|	435060	T	A	PET112	PREDICTED: glutamyl-tRNA(Gln) amidotransferase subunit B, mitochondrial
gi|551720801|ref|NW_005785476.1|	79360	A	T	--	--
gi|551720801|ref|NW_005785476.1|	137200	T	C	--	--
gi|551720801|ref|NW_005785476.1|	171736	T	C	ZNF786	PREDICTED: zinc finger protein 786 isoform X1
gi|551720801|ref|NW_005785476.1|	290046	A	G	LOC102411460	PREDICTED: zinc finger protein 777-like isoform X1
gi|551720801|ref|NW_005785476.1|	294607	A	G	LOC102411460	PREDICTED: zinc finger protein 777-like isoform X1
gi|551720801|ref|NW_005785476.1|	317630	A	G	--	--
gi|551720801|ref|NW_005785476.1|	608145	T	G	SSPO	PREDICTED: LOW QUALITY PROTEIN: SCO-spondin
gi|551720801|ref|NW_005785476.1|	608194	G	A	SSPO	PREDICTED: LOW QUALITY PROTEIN: SCO-spondin
gi|551720801|ref|NW_005785476.1|	691363	G	A	RARRES2	PREDICTED: retinoic acid receptor responder protein 2 isoform X4
gi|551720799|ref|NW_005785478.1|	675093	A	G	--	--
gi|551720796|ref|NW_005785481.1|	1951360	T	A	--	--
gi|551720796|ref|NW_005785481.1|	3060089	T	C	RBBP8NL	PREDICTED: LOW QUALITY PROTEIN: RBBP8 N-terminal-like protein
gi|551720793|ref|NW_005785484.1|	198552	G	A	--	--
gi|551720793|ref|NW_005785484.1|	777319	C	G	FAM81A	PREDICTED: protein FAM81A isoform X1
gi|551720793|ref|NW_005785484.1|	777321	C	T	FAM81A	PREDICTED: protein FAM81A isoform X1
gi|551720789|ref|NW_005785488.1|	63702	A	G	CCND1	PREDICTED: G1/S-specific cyclin-D1
gi|551720787|ref|NW_005785490.1|	434569	G	T	--	--
gi|551720787|ref|NW_005785490.1|	470401	A	G	--	--
gi|551720786|ref|NW_005785491.1|	533083	C	T	--	--
gi|551720786|ref|NW_005785491.1|	533086	T	C	--	--
gi|551720783|ref|NW_005785494.1|	1240923	C	A	--	--
gi|551720783|ref|NW_005785494.1|	1789831	C	G	--	--
gi|551720776|ref|NW_005785501.1|	846090	C	T	SYT12	PREDICTED: synaptotagmin-12 isoform X1
gi|551720776|ref|NW_005785501.1|	1296259	C	A	LOC102392703	PREDICTED: double C2-like domain-containing protein gamma-like
gi|551720776|ref|NW_005785501.1|	1296797	G	A	LOC102392703	PREDICTED: double C2-like domain-containing protein gamma-like
gi|551720764|ref|NW_005785513.1|	292109	G	T	DST	PREDICTED: dystonin isoform X3
gi|551720764|ref|NW_005785513.1|	292112	G	T	DST	PREDICTED: dystonin isoform X3
gi|551720764|ref|NW_005785513.1|	292121	G	A	DST	PREDICTED: dystonin isoform X3
gi|551720764|ref|NW_005785513.1|	292124	T	A	DST	PREDICTED: dystonin isoform X3
gi|551720763|ref|NW_005785514.1|	713751	G	T	--	--
gi|551720760|ref|NW_005785517.1|	201878	G	A	--	--
gi|551720760|ref|NW_005785517.1|	201879	T	C	--	--
gi|551720760|ref|NW_005785517.1|	201881	T	C	--	--
gi|551720754|ref|NW_005785523.1|	845518	C	T	--	--
gi|551720751|ref|NW_005785526.1|	558138	A	G	CD302	PREDICTED: CD302 antigen isoform X2
gi|551720750|ref|NW_005785527.1|	112735	G	C	NRN1	PREDICTED: neuritin
gi|551720750|ref|NW_005785527.1|	119478	T	C	--	--
gi|551720744|ref|NW_005785533.1|	2195892	C	G	--	--
gi|551720744|ref|NW_005785533.1|	2324265	C	T	--	--
gi|551720744|ref|NW_005785533.1|	2677347	T	G	--	--
gi|551720744|ref|NW_005785533.1|	2677350	A	G	--	--
gi|551720740|ref|NW_005785537.1|	485847	T	G	--	--
gi|551720740|ref|NW_005785537.1|	605650	C	T	ILDR1	PREDICTED: immunoglobulin-like domain-containing receptor 1 isoform X5
gi|551720734|ref|NW_005785543.1|	573255	G	C	--	--
gi|551720734|ref|NW_005785543.1|	910252	C	T	--	--
gi|551720734|ref|NW_005785543.1|	910254	C	T	--	--
gi|551720734|ref|NW_005785543.1|	910266	C	T	--	--
gi|551720734|ref|NW_005785543.1|	1134646	A	G	--	--
gi|551720732|ref|NW_005785545.1|	264368	G	A	--	--
gi|551720732|ref|NW_005785545.1|	305140	T	C	--	--
gi|551720730|ref|NW_005785547.1|	1932983	T	C	SNX29	PREDICTED: sorting nexin-29
gi|551720730|ref|NW_005785547.1|	1934289	G	A	SNX29	PREDICTED: sorting nexin-29
gi|551720730|ref|NW_005785547.1|	2111368	A	G	SNX29	PREDICTED: sorting nexin-29
gi|551720730|ref|NW_005785547.1|	2411981	T	G	SNX29	PREDICTED: sorting nexin-29
gi|551720728|ref|NW_005785549.1|	578561	G	A	DRD3	PREDICTED: D(3) dopamine receptor
gi|551720727|ref|NW_005785550.1|	231924	A	G	TMEM232	PREDICTED: transmembrane protein 232 isoform X1
gi|551720727|ref|NW_005785550.1|	280143	A	C	TMEM232	PREDICTED: transmembrane protein 232 isoform X1
gi|551720727|ref|NW_005785550.1|	365791	T	C	--	--
gi|551720727|ref|NW_005785550.1|	1940515	T	C	--	--
gi|551720727|ref|NW_005785550.1|	1940558	G	A	--	--
gi|551720726|ref|NW_005785551.1|	163077	A	G	ANO6	PREDICTED: anoctamin-6 isoform X1
gi|551720726|ref|NW_005785551.1|	163081	C	G	ANO6	PREDICTED: anoctamin-6 isoform X1
gi|551720725|ref|NW_005785552.1|	1304833	A	C	LOC102404590	PREDICTED: disks large homolog 2-like
gi|551720724|ref|NW_005785553.1|	1638198	A	G	--	--
gi|551720724|ref|NW_005785553.1|	1747009	C	T	--	--
gi|551720724|ref|NW_005785553.1|	1747145	A	G	--	--
gi|551720724|ref|NW_005785553.1|	1747412	C	T	--	--
gi|551720724|ref|NW_005785553.1|	1747418	A	G	--	--
gi|551720724|ref|NW_005785553.1|	1747487	T	C	--	--
gi|551720724|ref|NW_005785553.1|	1750343	G	T	--	--
gi|551720724|ref|NW_005785553.1|	1750346	A	G	--	--
gi|551720724|ref|NW_005785553.1|	1750733	A	G	--	--
gi|551720724|ref|NW_005785553.1|	1752660	A	G	--	--
gi|551720724|ref|NW_005785553.1|	1762901	C	A	--	--
gi|551720724|ref|NW_005785553.1|	1885249	T	C	TAF1B	PREDICTED: TATA box-binding protein-associated factor RNA polymerase I subunit B
gi|551720724|ref|NW_005785553.1|	2027464	T	C	--	--
gi|551720724|ref|NW_005785553.1|	2373849	C	A	--	--
gi|551720717|ref|NW_005785560.1|	625604	T	C	--	--
gi|551720703|ref|NW_005785574.1|	825304	A	G	MAP6	PREDICTED: microtubule-associated protein 6 isoform X2
gi|551720703|ref|NW_005785574.1|	825309	G	A	MAP6	PREDICTED: microtubule-associated protein 6 isoform X2
gi|551720703|ref|NW_005785574.1|	825312	C	T	MAP6	PREDICTED: microtubule-associated protein 6 isoform X2
gi|551720696|ref|NW_005785581.1|	140180	C	G	PAPPA	PREDICTED: pappalysin-1, partial
gi|551720696|ref|NW_005785581.1|	140181	C	G	PAPPA	PREDICTED: pappalysin-1, partial
gi|551720696|ref|NW_005785581.1|	140182	A	G	PAPPA	PREDICTED: pappalysin-1, partial
gi|551720696|ref|NW_005785581.1|	140184	A	G	PAPPA	PREDICTED: pappalysin-1, partial
gi|551720696|ref|NW_005785581.1|	140186	T	G	PAPPA	PREDICTED: pappalysin-1, partial
gi|551720690|ref|NW_005785587.1|	861189	G	A	--	--
gi|551720686|ref|NW_005785591.1|	2553205	G	A	--	--
gi|551720686|ref|NW_005785591.1|	2553231	C	G	--	--
gi|551720685|ref|NW_005785592.1|	737340	G	C	GNAQ	PREDICTED: guanine nucleotide-binding protein G(q) subunit alpha
gi|551720677|ref|NW_005785599.1|	116211	A	G	--	--
gi|551720677|ref|NW_005785599.1|	145440	A	G	--	--
gi|551720677|ref|NW_005785599.1|	324675	C	A	HTT	PREDICTED: huntingtin
gi|551720677|ref|NW_005785599.1|	1015619	T	C	LOC102398882	PREDICTED: GPI ethanolamine phosphate transferase 2-like
gi|551720675|ref|NW_005785600.1|	852067	A	G	--	--
gi|551720675|ref|NW_005785600.1|	855295	C	T	--	--
gi|551720675|ref|NW_005785600.1|	2022560	C	T	--	--
gi|551720665|ref|NW_005785609.1|	91457	T	C	--	--
gi|551720664|ref|NW_005785610.1|	506569	A	G	--	--
gi|551720659|ref|NW_005785614.1|	1496928	G	T	--	--
gi|551720658|ref|NW_005785615.1|	263273	C	T	CELSR1	PREDICTED: cadherin EGF LAG seven-pass G-type receptor 1
gi|551720658|ref|NW_005785615.1|	364736	C	A	GRAMD4	PREDICTED: GRAM domain-containing protein 4 isoform X1
gi|551720658|ref|NW_005785615.1|	501669	A	G	TBC1D22A	PREDICTED: TBC1 domain family member 22A isoform X1
gi|551720656|ref|NW_005785617.1|	532643	C	G	--	--
gi|551720654|ref|NW_005785619.1|	57740	G	C	--	--
gi|551720654|ref|NW_005785619.1|	365018	A	G	--	--
gi|551720654|ref|NW_005785619.1|	365032	C	A	--	--
gi|551720654|ref|NW_005785619.1|	365055	G	C	--	--
gi|551720654|ref|NW_005785619.1|	365267	T	C	--	--
gi|551720646|ref|NW_005785626.1|	179345	G	T	TNS3	PREDICTED: tensin-3-like
gi|551720645|ref|NW_005785627.1|	2202306	G	C	--	--
gi|551720645|ref|NW_005785627.1|	3787149	T	C	EPG5	PREDICTED: ectopic P granules protein 5 homolog
gi|551720645|ref|NW_005785627.1|	3790681	T	C	--	--
gi|551720645|ref|NW_005785627.1|	3798614	T	C	--	--
gi|551720645|ref|NW_005785627.1|	3799423	C	G	--	--
gi|551720645|ref|NW_005785627.1|	3799577	A	G	--	--
gi|551720645|ref|NW_005785627.1|	3799665	T	G	--	--
gi|551720645|ref|NW_005785627.1|	3801370	C	T	SIGLEC15	PREDICTED: sialic acid-binding Ig-like lectin 15
gi|551720645|ref|NW_005785627.1|	3803741	A	C	SIGLEC15	PREDICTED: sialic acid-binding Ig-like lectin 15
gi|551720645|ref|NW_005785627.1|	3805050	C	T	SIGLEC15	PREDICTED: sialic acid-binding Ig-like lectin 15
gi|551720645|ref|NW_005785627.1|	3805143	T	G	SIGLEC15	PREDICTED: sialic acid-binding Ig-like lectin 15
gi|551720645|ref|NW_005785627.1|	3813688	T	G	SIGLEC15	PREDICTED: sialic acid-binding Ig-like lectin 15
gi|551720645|ref|NW_005785627.1|	4020330	T	C	SLC14A2	PREDICTED: urea transporter 2
gi|551720641|ref|NW_005785631.1|	1172744	G	A	MCF2L2	PREDICTED: probable guanine nucleotide exchange factor MCF2L2
gi|551720641|ref|NW_005785631.1|	1172776	A	C	MCF2L2	PREDICTED: probable guanine nucleotide exchange factor MCF2L2
gi|551720641|ref|NW_005785631.1|	1172781	T	G	MCF2L2	PREDICTED: probable guanine nucleotide exchange factor MCF2L2
gi|551720641|ref|NW_005785631.1|	1172797	C	T	MCF2L2	PREDICTED: probable guanine nucleotide exchange factor MCF2L2
gi|551720640|ref|NW_005785632.1|	1132469	A	G	--	--
gi|551720638|ref|NW_005785634.1|	1061290	G	T	--	--
gi|551720634|ref|NW_005785638.1|	636636	C	A	ITPK1	PREDICTED: inositol-tetrakisphosphate 1-kinase
gi|551720633|ref|NW_005785639.1|	54719	G	C	--	--
gi|551720633|ref|NW_005785639.1|	54766	A	G	--	--
gi|551720633|ref|NW_005785639.1|	521870	T	G	--	--
gi|551720633|ref|NW_005785639.1|	521897	A	C	--	--
gi|551720631|ref|NW_005785641.1|	945379	T	G	B3GALNT2	PREDICTED: UDP-GalNAc:beta-1,3-N-acetylgalactosaminyltransferase 2 isoform X2
gi|551720629|ref|NW_005785643.1|	2462059	G	T	--	--
gi|551720626|ref|NW_005785645.1|	960905	A	G	--	--
gi|551720626|ref|NW_005785645.1|	961943	A	G	--	--
gi|551720621|ref|NW_005785650.1|	2499490	C	G	--	--
gi|551720619|ref|NW_005785652.1|	639381	G	A	LOC102415772	PREDICTED: latrophilin-3-like
gi|551720619|ref|NW_005785652.1|	639390	G	C	LOC102415772	PREDICTED: latrophilin-3-like
gi|551720618|ref|NW_005785653.1|	1241616	T	C	--	--
gi|551720618|ref|NW_005785653.1|	1241680	T	G	--	--
gi|551720616|ref|NW_005785655.1|	1166374	A	T	ARID1B	PREDICTED: AT-rich interactive domain-containing protein 1B isoform X1
gi|551720616|ref|NW_005785655.1|	3189258	A	G	HOOK3	PREDICTED: protein Hook homolog 3 isoform X1
gi|551720610|ref|NW_005785661.1|	540995	A	G	KIAA1211L	PREDICTED: LOW QUALITY PROTEIN: uncharacterized protein KIAA1211-like homolog
gi|551720606|ref|NW_005785665.1|	228043	G	T	TTC7B	PREDICTED: tetratricopeptide repeat protein 7B
gi|551720599|ref|NW_005785672.1|	330623	A	C	--	--
gi|551720599|ref|NW_005785672.1|	340324	C	T	--	--
gi|551720599|ref|NW_005785672.1|	342326	A	G	--	--
gi|551720599|ref|NW_005785672.1|	376631	T	G	--	--
gi|551720599|ref|NW_005785672.1|	405012	A	G	--	--
gi|551720599|ref|NW_005785672.1|	461442	A	G	--	--
gi|551720599|ref|NW_005785672.1|	469368	C	T	--	--
gi|551720599|ref|NW_005785672.1|	473193	T	C	--	--
gi|551720599|ref|NW_005785672.1|	607693	A	G	--	--
gi|551720598|ref|NW_005785673.1|	630278	G	A	--	--
gi|551720597|ref|NW_005785674.1|	1178147	T	A	--	--
gi|551720597|ref|NW_005785674.1|	1412302	A	G	HS1BP3	PREDICTED: HCLS1-binding protein 3 isoform X1
gi|551720597|ref|NW_005785674.1|	1413441	A	G	--	--
gi|551720597|ref|NW_005785674.1|	1415696	A	G	--	--
gi|551720597|ref|NW_005785674.1|	1454202	T	C	--	--
gi|551720591|ref|NW_005785680.1|	188380	T	C	FAT1	PREDICTED: protocadherin Fat 1 isoform X3
gi|551720589|ref|NW_005785682.1|	283439	C	A	--	--
gi|551720589|ref|NW_005785682.1|	2546373	T	C	--	--
gi|551720589|ref|NW_005785682.1|	2546381	A	C	--	--
gi|551720588|ref|NW_005785683.1|	1791549	A	G	MSI2	PREDICTED: RNA-binding protein Musashi homolog 2
gi|551720588|ref|NW_005785683.1|	1885691	G	A	MSI2	PREDICTED: RNA-binding protein Musashi homolog 2
gi|551720588|ref|NW_005785683.1|	1895509	A	C	MSI2	PREDICTED: RNA-binding protein Musashi homolog 2
gi|551720583|ref|NW_005785688.1|	784427	A	C	--	--
gi|551720583|ref|NW_005785688.1|	784429	T	C	--	--
gi|551720583|ref|NW_005785688.1|	784430	C	G	--	--
gi|551720575|ref|NW_005785696.1|	2457973	T	C	VWA8	PREDICTED: von Willebrand factor A domain-containing protein 8
gi|551720575|ref|NW_005785696.1|	2514195	A	G	--	--
gi|551720574|ref|NW_005785697.1|	1472024	G	T	ATOH1	PREDICTED: protein atonal homolog 1
gi|551720567|ref|NW_005785703.1|	35949	T	C	--	--
gi|551720567|ref|NW_005785703.1|	35950	G	A	--	--
gi|551720567|ref|NW_005785703.1|	35996	C	T	--	--
gi|551720567|ref|NW_005785703.1|	37392	G	T	--	--
gi|551720567|ref|NW_005785703.1|	37395	A	C	--	--
gi|551720567|ref|NW_005785703.1|	47955	A	G	--	--
gi|551720567|ref|NW_005785703.1|	1653041	C	T	GPR157	PREDICTED: probable G-protein coupled receptor 157
gi|551720567|ref|NW_005785703.1|	1718597	A	C	--	--
gi|551720567|ref|NW_005785703.1|	1718754	C	T	--	--
gi|551720557|ref|NW_005785713.1|	3839	A	G	--	--
gi|551720557|ref|NW_005785713.1|	4603	G	T	--	--
gi|551720557|ref|NW_005785713.1|	12748	G	A	--	--
gi|551720557|ref|NW_005785713.1|	23179	T	C	--	--
gi|551720557|ref|NW_005785713.1|	24199	G	A	--	--
gi|551720557|ref|NW_005785713.1|	25323	T	C	--	--
gi|551720557|ref|NW_005785713.1|	27305	C	A	--	--
gi|551720557|ref|NW_005785713.1|	27316	G	A	--	--
gi|551720557|ref|NW_005785713.1|	30228	T	C	--	--
gi|551720557|ref|NW_005785713.1|	36036	G	A	--	--
gi|551720557|ref|NW_005785713.1|	36332	G	A	--	--
gi|551720553|ref|NW_005785716.1|	171956	C	A	PKD1	PREDICTED: polycystin-1
gi|551720553|ref|NW_005785716.1|	171960	T	A	PKD1	PREDICTED: polycystin-1
gi|551720533|ref|NW_005785736.1|	2534930	G	T	SOX17	PREDICTED: transcription factor SOX-17
gi|551720521|ref|NW_005785747.1|	854393	T	C	--	--
gi|551720519|ref|NW_005785749.1|	142439	T	C	EXOC2	PREDICTED: exocyst complex component 2 isoform X4
gi|551720519|ref|NW_005785749.1|	156730	A	G	EXOC2	PREDICTED: exocyst complex component 2 isoform X4
gi|551720519|ref|NW_005785749.1|	158049	T	G	EXOC2	PREDICTED: exocyst complex component 2 isoform X4
gi|551720519|ref|NW_005785749.1|	251877	G	A	--	--
gi|551720519|ref|NW_005785749.1|	293719	C	T	--	--
gi|551720519|ref|NW_005785749.1|	338911	C	A	DUSP22	PREDICTED: dual specificity protein phosphatase 22
gi|551720519|ref|NW_005785749.1|	339038	C	T	DUSP22	PREDICTED: dual specificity protein phosphatase 22
gi|551720519|ref|NW_005785749.1|	395970	T	C	--	--
gi|551720519|ref|NW_005785749.1|	401527	G	A	--	--
gi|551720519|ref|NW_005785749.1|	430149	T	C	--	--
gi|551720519|ref|NW_005785749.1|	430434	A	G	--	--
gi|551720519|ref|NW_005785749.1|	430442	T	C	--	--
gi|551720519|ref|NW_005785749.1|	455818	T	A	--	--
gi|551720519|ref|NW_005785749.1|	471752	G	C	--	--
gi|551720519|ref|NW_005785749.1|	476361	C	A	--	--
gi|551720512|ref|NW_005785756.1|	739863	T	A	SNED1	PREDICTED: sushi, nidogen and EGF-like domain-containing protein 1
gi|551720512|ref|NW_005785756.1|	739866	C	G	SNED1	PREDICTED: sushi, nidogen and EGF-like domain-containing protein 1
gi|551720507|ref|NW_005785760.1|	1569876	A	G	--	--
gi|551720505|ref|NW_005785762.1|	1361289	C	T	SLC24A3	PREDICTED: sodium/potassium/calcium exchanger 3 isoform X1
gi|551720495|ref|NW_005785772.1|	932554	C	T	FGF12	PREDICTED: fibroblast growth factor 12 isoform X3
gi|551720493|ref|NW_005785774.1|	1668970	T	C	--	--
gi|551720493|ref|NW_005785774.1|	1669002	G	T	--	--
gi|551720493|ref|NW_005785774.1|	1669043	C	T	--	--
gi|551720493|ref|NW_005785774.1|	1669072	T	C	--	--
gi|551720493|ref|NW_005785774.1|	1669098	C	G	--	--
gi|551720493|ref|NW_005785774.1|	1670067	A	G	--	--
gi|551720493|ref|NW_005785774.1|	1670428	T	C	--	--
gi|551720493|ref|NW_005785774.1|	1670807	A	G	--	--
gi|551720493|ref|NW_005785774.1|	1671319	A	G	--	--
gi|551720493|ref|NW_005785774.1|	1682930	A	C	--	--
gi|551720493|ref|NW_005785774.1|	1683148	C	T	--	--
gi|551720493|ref|NW_005785774.1|	1683352	T	C	--	--
gi|551720493|ref|NW_005785774.1|	1683555	G	A	--	--
gi|551720493|ref|NW_005785774.1|	1683720	G	A	--	--
gi|551720493|ref|NW_005785774.1|	1684348	G	A	--	--
gi|551720493|ref|NW_005785774.1|	1684623	A	G	--	--
gi|551720493|ref|NW_005785774.1|	1685177	G	A	--	--
gi|551720493|ref|NW_005785774.1|	1685188	A	C	--	--
gi|551720493|ref|NW_005785774.1|	1688967	A	G	--	--
gi|551720493|ref|NW_005785774.1|	1727814	T	C	--	--
gi|551720493|ref|NW_005785774.1|	1897938	C	G	--	--
gi|551720493|ref|NW_005785774.1|	2062646	A	G	PAXIP1	PREDICTED: PAX-interacting protein 1
gi|551720493|ref|NW_005785774.1|	2179946	A	G	DPP6	PREDICTED: dipeptidyl aminopeptidase-like protein 6
gi|551720493|ref|NW_005785774.1|	2186519	C	A	DPP6	PREDICTED: dipeptidyl aminopeptidase-like protein 6
gi|551720493|ref|NW_005785774.1|	2193036	A	G	DPP6	PREDICTED: dipeptidyl aminopeptidase-like protein 6
gi|551720493|ref|NW_005785774.1|	2193640	A	G	DPP6	PREDICTED: dipeptidyl aminopeptidase-like protein 6
gi|551720493|ref|NW_005785774.1|	2195042	C	G	DPP6	PREDICTED: dipeptidyl aminopeptidase-like protein 6
gi|551720493|ref|NW_005785774.1|	2207803	C	T	DPP6	PREDICTED: dipeptidyl aminopeptidase-like protein 6
gi|551720493|ref|NW_005785774.1|	2213410	T	C	DPP6	PREDICTED: dipeptidyl aminopeptidase-like protein 6
gi|551720493|ref|NW_005785774.1|	2216166	A	G	DPP6	PREDICTED: dipeptidyl aminopeptidase-like protein 6
gi|551720493|ref|NW_005785774.1|	2216172	C	T	DPP6	PREDICTED: dipeptidyl aminopeptidase-like protein 6
gi|551720493|ref|NW_005785774.1|	2858785	A	G	DPP6	PREDICTED: dipeptidyl aminopeptidase-like protein 6
gi|551720487|ref|NW_005785779.1|	1260472	G	C	--	--
gi|551720485|ref|NW_005785781.1|	40050	A	G	--	--
gi|551720485|ref|NW_005785781.1|	1096179	C	G	--	--
gi|551720485|ref|NW_005785781.1|	1096184	C	T	--	--
gi|551720485|ref|NW_005785781.1|	2090966	G	T	--	--
gi|551720485|ref|NW_005785781.1|	2090976	G	A	--	--
gi|551720485|ref|NW_005785781.1|	2999303	C	T	--	--
gi|551720485|ref|NW_005785781.1|	4185233	G	A	--	--
gi|551720484|ref|NW_005785782.1|	1287863	C	G	TENM4	PREDICTED: LOW QUALITY PROTEIN: teneurin-4
gi|551720484|ref|NW_005785782.1|	1310201	C	T	TENM4	PREDICTED: LOW QUALITY PROTEIN: teneurin-4
gi|551720484|ref|NW_005785782.1|	1310226	C	A	TENM4	PREDICTED: LOW QUALITY PROTEIN: teneurin-4
gi|551720484|ref|NW_005785782.1|	1341758	T	C	TENM4	PREDICTED: LOW QUALITY PROTEIN: teneurin-4
gi|551720481|ref|NW_005785785.1|	1144105	A	C	--	--
gi|551720481|ref|NW_005785785.1|	1144106	T	G	--	--
gi|551720480|ref|NW_005785786.1|	1852689	A	G	--	--
gi|551720479|ref|NW_005785787.1|	362531	G	A	MACF1	PREDICTED: microtubule-actin cross-linking factor 1, isoforms 1/2/3/5 isoform X8
gi|551720479|ref|NW_005785787.1|	2886706	A	C	--	--
gi|551720479|ref|NW_005785787.1|	2897899	T	C	--	--
gi|551720479|ref|NW_005785787.1|	2989866	A	G	--	--
gi|551720478|ref|NW_005785788.1|	1559471	A	G	--	--
gi|551720477|ref|NW_005785789.1|	899209	A	C	--	--
gi|551720474|ref|NW_005785792.1|	1231123	G	A	--	--
gi|551720465|ref|NW_005785800.1|	3754880	A	G	KDSR	PREDICTED: 3-ketodihydrosphingosine reductase
gi|551720463|ref|NW_005785802.1|	3120428	C	A	--	--
gi|551720460|ref|NW_005785805.1|	693843	T	C	--	--
gi|551720460|ref|NW_005785805.1|	1056561	C	T	--	--
gi|551720460|ref|NW_005785805.1|	1056564	C	G	--	--
gi|551720459|ref|NW_005785806.1|	1330202	C	T	--	--
gi|551720459|ref|NW_005785806.1|	1330203	A	G	--	--
gi|551720459|ref|NW_005785806.1|	4417381	G	A	--	--
gi|551720459|ref|NW_005785806.1|	4417388	G	A	--	--
gi|551720459|ref|NW_005785806.1|	4417391	G	A	--	--
gi|551720455|ref|NW_005785810.1|	613541	C	G	--	--
gi|551720452|ref|NW_005785813.1|	5250237	T	G	--	--
gi|551720447|ref|NW_005785818.1|	474575	A	G	--	--
gi|551720447|ref|NW_005785818.1|	515086	T	C	--	--
gi|551720447|ref|NW_005785818.1|	619753	T	C	--	--
gi|551720447|ref|NW_005785818.1|	619763	C	G	--	--
gi|551720447|ref|NW_005785818.1|	619766	G	A	--	--
gi|551720447|ref|NW_005785818.1|	619769	G	A	--	--
gi|551720445|ref|NW_005785820.1|	2211177	A	G	FSHR	PREDICTED: follicle-stimulating hormone receptor isoform X2
gi|551720442|ref|NW_005785823.1|	2583137	T	C	KIF21B	PREDICTED: LOW QUALITY PROTEIN: kinesin-like protein KIF21B
gi|551720442|ref|NW_005785823.1|	2583138	G	C	KIF21B	PREDICTED: LOW QUALITY PROTEIN: kinesin-like protein KIF21B
gi|551720442|ref|NW_005785823.1|	2583143	T	A	KIF21B	PREDICTED: LOW QUALITY PROTEIN: kinesin-like protein KIF21B
gi|551720442|ref|NW_005785823.1|	3498701	C	A	--	--
gi|551720438|ref|NW_005785826.1|	3880515	T	C	--	--
gi|551720437|ref|NW_005785827.1|	603291	G	A	CNTN5	PREDICTED: contactin-5-like isoform X2
gi|551720437|ref|NW_005785827.1|	694836	T	C	CNTN5	PREDICTED: contactin-5-like isoform X2
gi|551720437|ref|NW_005785827.1|	694846	C	G	CNTN5	PREDICTED: contactin-5-like isoform X2
gi|551720437|ref|NW_005785827.1|	1923754	C	G	FLT1	PREDICTED: vascular endothelial growth factor receptor 1
gi|551720434|ref|NW_005785830.1|	1088009	C	T	--	--
gi|551720432|ref|NW_005785832.1|	720643	T	C	FAM20C	PREDICTED: extracellular serine/threonine protein kinase FAM20C
gi|551720432|ref|NW_005785832.1|	720645	T	C	FAM20C	PREDICTED: extracellular serine/threonine protein kinase FAM20C
gi|551720432|ref|NW_005785832.1|	895948	A	C	PRKAR1B	PREDICTED: cAMP-dependent protein kinase type I-beta regulatory subunit isoform X2
gi|551720429|ref|NW_005785835.1|	790906	T	C	--	--
gi|551720428|ref|NW_005785836.1|	825691	T	G	MCM2	PREDICTED: DNA replication licensing factor MCM2
gi|551720428|ref|NW_005785836.1|	825692	T	G	MCM2	PREDICTED: DNA replication licensing factor MCM2
gi|551720428|ref|NW_005785836.1|	1429924	A	G	--	--
gi|551720428|ref|NW_005785836.1|	1429928	A	T	--	--
gi|551720428|ref|NW_005785836.1|	1429934	A	G	--	--
gi|551720428|ref|NW_005785836.1|	1429936	A	C	--	--
gi|551720428|ref|NW_005785836.1|	2546089	T	C	*WNT7A	PREDICTED: protein Wnt-7a isoform X1
gi|551720428|ref|NW_005785836.1|	2661820	G	T	TMEM43	PREDICTED: transmembrane protein 43 isoform X2
gi|551720428|ref|NW_005785836.1|	2871464	G	T	--	--
gi|551720428|ref|NW_005785836.1|	2915115	T	C	SLC6A6	PREDICTED: sodium- and chloride-dependent taurine transporter isoform X1
gi|551720428|ref|NW_005785836.1|	4314802	C	G	RAF1	PREDICTED: RAF proto-oncogene serine/threonine-protein kinase isoform X1
gi|551720426|ref|NW_005785838.1|	1030168	T	C	--	--
gi|551720426|ref|NW_005785838.1|	1030218	T	C	--	--
gi|551720422|ref|NW_005785842.1|	277568	T	G	--	--
gi|551720422|ref|NW_005785842.1|	277571	A	G	--	--
gi|551720422|ref|NW_005785842.1|	452042	G	T	--	--
gi|551720422|ref|NW_005785842.1|	452046	G	A	--	--
gi|551720422|ref|NW_005785842.1|	475678	C	T	--	--
gi|551720422|ref|NW_005785842.1|	492504	T	C	KIF26A	PREDICTED: kinesin-like protein KIF26A
gi|551720422|ref|NW_005785842.1|	546764	G	C	ASPG	PREDICTED: 60 kDa lysophospholipase
gi|551720422|ref|NW_005785842.1|	554655	C	T	ASPG	PREDICTED: 60 kDa lysophospholipase
gi|551720422|ref|NW_005785842.1|	607452	T	C	TDRD9	PREDICTED: putative ATP-dependent RNA helicase TDRD9
gi|551720422|ref|NW_005785842.1|	607467	T	C	TDRD9	PREDICTED: putative ATP-dependent RNA helicase TDRD9
gi|551720422|ref|NW_005785842.1|	610770	C	G	TDRD9	PREDICTED: putative ATP-dependent RNA helicase TDRD9
gi|551720422|ref|NW_005785842.1|	610795	T	C	TDRD9	PREDICTED: putative ATP-dependent RNA helicase TDRD9
gi|551720422|ref|NW_005785842.1|	624748	A	C	TDRD9	PREDICTED: putative ATP-dependent RNA helicase TDRD9
gi|551720422|ref|NW_005785842.1|	625938	T	C	TDRD9	PREDICTED: putative ATP-dependent RNA helicase TDRD9
gi|551720422|ref|NW_005785842.1|	626303	A	G	TDRD9	PREDICTED: putative ATP-dependent RNA helicase TDRD9
gi|551720422|ref|NW_005785842.1|	629398	T	C	TDRD9	PREDICTED: putative ATP-dependent RNA helicase TDRD9
gi|551720422|ref|NW_005785842.1|	842132	A	G	PPP1R13B	PREDICTED: apoptosis-stimulating of p53 protein 1 isoform X1
gi|551720422|ref|NW_005785842.1|	844915	T	C	PPP1R13B	PREDICTED: apoptosis-stimulating of p53 protein 1 isoform X1
gi|551720422|ref|NW_005785842.1|	852501	A	G	ZFYVE21	PREDICTED: zinc finger FYVE domain-containing protein 21
gi|551720422|ref|NW_005785842.1|	866268	T	C	XRCC3	PREDICTED: DNA repair protein XRCC3 isoform X1
gi|551720422|ref|NW_005785842.1|	996282	T	C	--	--
gi|551720422|ref|NW_005785842.1|	1003712	G	A	--	--
gi|551720422|ref|NW_005785842.1|	1006811	A	G	TRMT61A	PREDICTED: tRNA (adenine(58)-N(1))-methyltransferase catalytic subunit TRMT61A
gi|551720422|ref|NW_005785842.1|	1012212	A	C	--	--
gi|551720422|ref|NW_005785842.1|	1012634	A	G	--	--
gi|551720422|ref|NW_005785842.1|	1016955	T	C	CKB	PREDICTED: creatine kinase B-type
gi|551720422|ref|NW_005785842.1|	1030232	A	G	--	--
gi|551720422|ref|NW_005785842.1|	2256139	A	C	DYNC1H1	PREDICTED: cytoplasmic dynein 1 heavy chain 1
gi|551720422|ref|NW_005785842.1|	3237574	A	C	--	--
gi|551720422|ref|NW_005785842.1|	3237602	T	C	--	--
gi|551720422|ref|NW_005785842.1|	3237642	A	C	--	--
gi|551720422|ref|NW_005785842.1|	3237643	A	G	--	--
gi|551720422|ref|NW_005785842.1|	3241657	T	C	--	--
gi|551720422|ref|NW_005785842.1|	3242780	G	A	--	--
gi|551720422|ref|NW_005785842.1|	4859942	A	G	--	--
gi|551720422|ref|NW_005785842.1|	4873961	C	T	--	--
gi|551720422|ref|NW_005785842.1|	4874383	A	G	--	--
gi|551720416|ref|NW_005785848.1|	1514067	T	G	MAML3	PREDICTED: mastermind-like protein 3
gi|551720416|ref|NW_005785848.1|	2534130	T	C	--	--
gi|551720416|ref|NW_005785848.1|	4054675	C	T	--	--
gi|551720416|ref|NW_005785848.1|	4153115	T	C	GMPR	PREDICTED: GMP reductase 1 isoform X3
gi|551720413|ref|NW_005785850.1|	666748	G	A	--	--
gi|551720411|ref|NW_005785852.1|	33060	T	C	--	--
gi|551720411|ref|NW_005785852.1|	77460	G	C	--	--
gi|551720411|ref|NW_005785852.1|	370345	A	C	--	--
gi|551720407|ref|NW_005785856.1|	9201	T	C	--	--
gi|551720401|ref|NW_005785862.1|	484436	C	A	LOC102393923	PREDICTED: uncharacterized protein LOC102393923
gi|551720399|ref|NW_005785864.1|	2986886	G	A	ACSL3	PREDICTED: long-chain-fatty-acid--CoA ligase 3
gi|551720397|ref|NW_005785866.1|	1122472	T	C	--	--
gi|551720397|ref|NW_005785866.1|	1797427	A	G	RAP1GAP2	PREDICTED: rap1 GTPase-activating protein 2 isoform X2
gi|551720397|ref|NW_005785866.1|	1812057	C	T	RAP1GAP2	PREDICTED: rap1 GTPase-activating protein 2 isoform X2
gi|551720397|ref|NW_005785866.1|	2890810	A	G	PRPF8	PREDICTED: pre-mRNA-processing-splicing factor 8 isoform X1
gi|551720397|ref|NW_005785866.1|	3203727	T	C	--	--
gi|551720397|ref|NW_005785866.1|	3214726	A	G	--	--
gi|551720389|ref|NW_005785874.1|	3938160	T	A	PTBP3	PREDICTED: polypyrimidine tract-binding protein 3 isoform X1
gi|551720389|ref|NW_005785874.1|	3953965	G	T	PTBP3	PREDICTED: polypyrimidine tract-binding protein 3 isoform X1
gi|551720385|ref|NW_005785878.1|	261941	T	G	--	--
gi|551720385|ref|NW_005785878.1|	341074	T	C	--	--
gi|551720385|ref|NW_005785878.1|	382714	C	T	SHANK1	PREDICTED: LOW QUALITY PROTEIN: SH3 and multiple ankyrin repeat domains protein 1
gi|551720385|ref|NW_005785878.1|	404638	G	T	SHANK1	PREDICTED: LOW QUALITY PROTEIN: SH3 and multiple ankyrin repeat domains protein 1
gi|551720382|ref|NW_005785881.1|	1095926	C	T	PIK3C2G	PREDICTED: phosphatidylinositol 4-phosphate 3-kinase C2 domain-containing subunit gamma-like
gi|551720382|ref|NW_005785881.1|	1984275	G	T	--	--
gi|551720382|ref|NW_005785881.1|	2266340	T	G	SYNE1	PREDICTED: nesprin-1
gi|551720382|ref|NW_005785881.1|	2293683	A	G	SYNE1	PREDICTED: nesprin-1
gi|551720379|ref|NW_005785884.1|	3835137	C	T	--	--
gi|551720378|ref|NW_005785885.1|	1275432	C	A	--	--
gi|551720377|ref|NW_005785886.1|	596753	T	C	--	--
gi|551720370|ref|NW_005785893.1|	879081	A	G	--	--
gi|551720370|ref|NW_005785893.1|	1702905	G	T	LHPP	PREDICTED: phospholysine phosphohistidine inorganic pyrophosphate phosphatase
gi|551720368|ref|NW_005785895.1|	1221314	C	T	--	--
gi|551720357|ref|NW_005785905.1|	9718150	G	A	--	--
gi|551720357|ref|NW_005785905.1|	16689165	A	C	--	--
gi|551720357|ref|NW_005785905.1|	16780384	T	C	CNOT6	PREDICTED: CCR4-NOT transcription complex subunit 6 isoform X2
gi|551707472|ref|NW_005798729.1|	134	T	C	--	--
gi|551707472|ref|NW_005798729.1|	190	G	C	--	--
gi|551707472|ref|NW_005798729.1|	197	T	C	--	--
gi|551707472|ref|NW_005798729.1|	212	A	G	--	--
gi|552032072|ref|NW_005496665.1|	4812	T	C	--	--
gi|551990071|ref|NW_005538232.1|	28734	G	A	LOC102405637	PREDICTED: ETS domain-containing transcription factor ERF-like
gi|551990071|ref|NW_005538232.1|	28762	G	A	LOC102405637	PREDICTED: ETS domain-containing transcription factor ERF-like
gi|551816145|ref|NW_005690423.1|	771	C	A	--	--
gi|551815664|ref|NW_005690904.1|	876	A	G	--	--
gi|551806221|ref|NW_005700347.1|	4770	G	A	--	--
gi|551756847|ref|NW_005749721.1|	519	G	C	--	--
gi|551756847|ref|NW_005749721.1|	613	G	A	--	--
gi|551754600|ref|NW_005751968.1|	560	C	A	--	--
gi|551752340|ref|NW_005754153.1|	3981	C	G	--	--
gi|551752340|ref|NW_005754153.1|	4202	A	C	--	--
gi|551752340|ref|NW_005754153.1|	4892	A	G	--	--
gi|551752340|ref|NW_005754153.1|	5248	A	G	--	--
*Indicates an embryonic hindlimb morphogenesis gene
