# Supplementary material for: Elucidating the genetic basis of an oligogenic birth defect using whole genome sequence data in a non-model organism, Bubalus bubalis
Source: Sci Rep. 2017 Jan 3;7:39719. doi: 10.1038/srep39719 (PMC5206621; doi:10.1038/srep39719)
Supplement: Supplementary Dataset 2 [file srep39719-s3.xls]

## Sheet: DataSet2
Supplementary Dataset 2. Loci for which all cases were homozygous for an allele that was never homozygous in the controls identified by the case versus control INDEL analysis.
Scaffold	Position	Reference Allele	Alternate Allele	Gene Symbol	Gene Description
gi|551741740|ref|NW_005764753.1|	1030	A	AG	--	--
gi|551740902|ref|NW_005765591.1|	223	G	GC	--	--
gi|551740043|ref|NW_005766450.1|	97	GC	G	--	--
gi|551739917|ref|NW_005766576.1|	6590	C	CA	--	--
gi|551739350|ref|NW_005767143.1|	1338	CA	C	--	--
gi|551736408|ref|NW_005770085.1|	250	TA	T	--	--
gi|551733690|ref|NW_005772802.1|	489	A	AC	--	--
gi|551733296|ref|NW_005773196.1|	1192	AC	A	--	--
gi|551732882|ref|NW_005773399.1|	708	CT	C	--	--
gi|551731446|ref|NW_005774835.1|	246	CT	C	--	--
gi|551731328|ref|NW_005774953.1|	989	GT	G	--	--
gi|551730758|ref|NW_005775523.1|	55	GA	G	--	--
gi|551729872|ref|NW_005776409.1|	115286	G	GC	--	--
gi|551729832|ref|NW_005776449.1|	1451	G	GA	--	--
gi|551729782|ref|NW_005776499.1|	5735	C	CA	--	--
gi|551729190|ref|NW_005777091.1|	2615	G	GC	--	--
gi|551725600|ref|NW_005780681.1|	990	GT	G	--	--
gi|551724784|ref|NW_005781497.1|	52900	T	TGCGAGGTGGGCGGAGGCTCCCGAGGC	--	--
gi|551724784|ref|NW_005781497.1|	55360	T	TCA	CPLX1	PREDICTED: complexin-1 isoform X1
gi|551724766|ref|NW_005781515.1|	143060	C	CG	LMTK3	PREDICTED: serine/threonine-protein kinase LMTK3
gi|551724748|ref|NW_005781533.1|	58747	ATGT	A	LOC102391773	PREDICTED: sphingomyelin phosphodiesterase 3-like isoform X1
gi|551724748|ref|NW_005781533.1|	58752	TGCATGGTGCC	T	LOC102391773	PREDICTED: sphingomyelin phosphodiesterase 3-like isoform X1
gi|551724748|ref|NW_005781533.1|	67016	A	AG	OPLAH	PREDICTED: 5-oxoprolinase isoform X1
gi|551724741|ref|NW_005781540.1|	268845	AAGCCTCAGAGTCTGCTCCACC	A	--	--
gi|551724736|ref|NW_005781545.1|	398469	G	GC	--	--
gi|551724696|ref|NW_005781585.1|	5008	C	CGGGGGAG	--	--
gi|551724686|ref|NW_005781595.1|	86668	C	CT	--	--
gi|551724634|ref|NW_005781647.1|	274007	CG	C	--	--
gi|551724634|ref|NW_005781647.1|	275104	CTT	C	--	--
gi|551724634|ref|NW_005781647.1|	275107	AAAAGAC	A	--	--
gi|551724634|ref|NW_005781647.1|	275116	T	TGG	--	--
gi|551724634|ref|NW_005781647.1|	275119	CTCCTTGGAAGG	C	--	--
gi|551724634|ref|NW_005781647.1|	275135	T	TC	--	--
gi|551724634|ref|NW_005781647.1|	275137	A	ACGAGC	--	--
gi|551724634|ref|NW_005781647.1|	275138	T	TGC	--	--
gi|551724633|ref|NW_005781648.1|	207445	T	TG	--	--
gi|551724633|ref|NW_005781648.1|	237987	TG	T	--	--
gi|551724535|ref|NW_005781746.1|	1228	CG	C	--	--
gi|551724419|ref|NW_005781862.1|	107478	T	TG	--	--
gi|551724308|ref|NW_005781973.1|	62007	T	TC	--	--
gi|551724306|ref|NW_005781975.1|	36404	CA	C	--	--
gi|551724306|ref|NW_005781975.1|	161888	T	TG	--	--
gi|551724306|ref|NW_005781975.1|	161892	C	CG	--	--
gi|551724048|ref|NW_005782233.1|	412599	G	GC	GRAMD1B	PREDICTED: GRAM domain-containing protein 1B isoform X4
gi|551724048|ref|NW_005782233.1|	412604	G	GC	GRAMD1B	PREDICTED: GRAM domain-containing protein 1B isoform X4
gi|551724028|ref|NW_005782253.1|	217445	GT	G	CLIC1	PREDICTED: chloride intracellular channel protein 1
gi|551723860|ref|NW_005782421.1|	1009188	A	AC	MYO18A	PREDICTED: unconventional myosin-XVIIIa isoform X7
gi|551723857|ref|NW_005782424.1|	762819	CG	C	--	--
gi|551723832|ref|NW_005782449.1|	373911	AG	A	--	--
gi|551723686|ref|NW_005782595.1|	199	T	TA	--	--
gi|551723475|ref|NW_005782806.1|	161400	T	TG	--	--
gi|551723301|ref|NW_005782980.1|	116187	AT	A	LOC102399156	PREDICTED: zinc finger and BTB domain-containing protein 16-like
gi|551723301|ref|NW_005782980.1|	121304	GGGTGGA	G	LOC102399156	PREDICTED: zinc finger and BTB domain-containing protein 16-like
gi|551723301|ref|NW_005782980.1|	121314	TG	T	LOC102399156	PREDICTED: zinc finger and BTB domain-containing protein 16-like
gi|551723282|ref|NW_005782999.1|	27259	C	CG	--	--
gi|551723282|ref|NW_005782999.1|	27264	A	AG	--	--
gi|551723246|ref|NW_005783035.1|	344025	T	TC	DBN1	PREDICTED: drebrin isoform X1
gi|551722921|ref|NW_005783360.1|	30335	CCT	C	--	--
gi|551722910|ref|NW_005783371.1|	48516	G	GGGTGGCCCCC	--	--
gi|551722910|ref|NW_005783371.1|	48517	A	ACCCGCCCGGGG	--	--
gi|551722910|ref|NW_005783371.1|	82707	GA	G	MTA1	PREDICTED: metastasis-associated protein MTA1 isoform X3
gi|551722910|ref|NW_005783371.1|	82710	GGC	G	MTA1	PREDICTED: metastasis-associated protein MTA1 isoform X3
gi|551722910|ref|NW_005783371.1|	82717	GCT	G	MTA1	PREDICTED: metastasis-associated protein MTA1 isoform X3
gi|551722910|ref|NW_005783371.1|	94963	G	GC	MTA1	PREDICTED: metastasis-associated protein MTA1 isoform X3
gi|551722867|ref|NW_005783414.1|	896	AT	A	--	--
gi|551722850|ref|NW_005783431.1|	240560	G	GT	BAI1	PREDICTED: brain-specific angiogenesis inhibitor 1
gi|551722820|ref|NW_005783461.1|	427390	T	TG	--	--
gi|551722820|ref|NW_005783461.1|	427407	C	CGGGGGTG	--	--
gi|551722773|ref|NW_005783508.1|	272272	C	CG	--	--
gi|551722771|ref|NW_005783510.1|	58466	G	GC	--	--
gi|551722771|ref|NW_005783510.1|	58467	T	TC	--	--
gi|551722770|ref|NW_005783511.1|	216118	GC	G	FAIM3	PREDICTED: fas apoptotic inhibitory molecule 3
gi|551722770|ref|NW_005783511.1|	216127	GC	G	FAIM3	PREDICTED: fas apoptotic inhibitory molecule 3
gi|551722762|ref|NW_005783519.1|	1470371	C	CG	--	--
gi|551722757|ref|NW_005783524.1|	965672	G	GA	CLYBL	PREDICTED: citrate lyase subunit beta-like protein, mitochondrial
gi|551722757|ref|NW_005783524.1|	1137032	C	CG	--	--
gi|551722755|ref|NW_005783526.1|	472041	T	TA	MXI1	PREDICTED: max-interacting protein 1 isoform X1
gi|551722744|ref|NW_005783537.1|	27743	TC	T	CHAF1B	PREDICTED: LOW QUALITY PROTEIN: chromatin assembly factor 1 subunit B
gi|551722743|ref|NW_005783538.1|	65027	T	TC	--	--
gi|551722682|ref|NW_005783599.1|	613906	CA	C	--	--
gi|551722682|ref|NW_005783599.1|	613913	CACAATA	C	--	--
gi|551722682|ref|NW_005783599.1|	613921	T	TG	--	--
gi|551722682|ref|NW_005783599.1|	613927	AT	A	--	--
gi|551722682|ref|NW_005783599.1|	615140	C	CG	--	--
gi|551722630|ref|NW_005783651.1|	830708	A	AC	--	--
gi|551722600|ref|NW_005783681.1|	367159	TG	T	--	--
gi|551722574|ref|NW_005783707.1|	309078	A	AC	GRIN2C	PREDICTED: glutamate receptor ionotropic, NMDA 2C
gi|551722574|ref|NW_005783707.1|	657031	G	GCCCCCCC	--	--
gi|551722574|ref|NW_005783707.1|	1061567	A	AGC	LOC102401017	PREDICTED: histone H3.3-like
gi|551722564|ref|NW_005783717.1|	40946	TAAAC	T	--	--
gi|551722535|ref|NW_005783746.1|	305165	T	TC	--	--
gi|551722535|ref|NW_005783746.1|	305169	T	TC	--	--
gi|551722506|ref|NW_005783775.1|	19647	C	CG	RNH1	PREDICTED: ribonuclease inhibitor isoform X1
gi|551722506|ref|NW_005783775.1|	83627	C	CG	--	--
gi|551722506|ref|NW_005783775.1|	83644	A	AC	--	--
gi|551722506|ref|NW_005783775.1|	193266	C	CT	EPS8L2	PREDICTED: epidermal growth factor receptor kinase substrate 8-like protein 2
gi|551722477|ref|NW_005783804.1|	700226	AG	A	--	--
gi|551722477|ref|NW_005783804.1|	700256	C	CG	--	--
gi|551722463|ref|NW_005783818.1|	336969	C	CG	--	--
gi|551722453|ref|NW_005783828.1|	97018	A	AT	--	--
gi|551722426|ref|NW_005783855.1|	576247	T	TC	--	--
gi|551722303|ref|NW_005783978.1|	335059	A	AC	SP110	PREDICTED: sp110 nuclear body protein isoform X1
gi|551722303|ref|NW_005783978.1|	416229	GC	G	--	--
gi|551722303|ref|NW_005783978.1|	416263	T	TC	--	--
gi|551722302|ref|NW_005783979.1|	1254088	G	GC	LOC102393865	PREDICTED: collagen alpha-1(III) chain-like
gi|551722280|ref|NW_005784001.1|	200214	A	ACT	LOC102405448	PREDICTED: solute carrier organic anion transporter family member 3A1-like
gi|551722273|ref|NW_005784008.1|	83849	T	TCTACTTGCTCTCTCTCCCATAAACATTGCTCTGTACCCCCTGCCCCTGGCTTGTTCTGTGAGAAGTACCCTTCCCCTATCATTTCCTATAGATGCAA	--	--
gi|551722270|ref|NW_005784011.1|	335568	G	GC	--	--
gi|551722262|ref|NW_005784019.1|	305172	TG	T	--	--
gi|551722261|ref|NW_005784020.1|	29774	C	CG	--	--
gi|551722259|ref|NW_005784022.1|	607371	A	AG	--	--
gi|551722259|ref|NW_005784022.1|	1514381	GC	G	GSE1	PREDICTED: genetic suppressor element 1
gi|551722259|ref|NW_005784022.1|	1514385	GAC	G	GSE1	PREDICTED: genetic suppressor element 1
gi|551722249|ref|NW_005784032.1|	143314	T	TG	LOC102393868	PREDICTED: uncharacterized protein LOC102393868
gi|551722249|ref|NW_005784032.1|	143319	C	CG	LOC102393868	PREDICTED: uncharacterized protein LOC102393868
gi|551722249|ref|NW_005784032.1|	143339	C	CG	LOC102393868	PREDICTED: uncharacterized protein LOC102393868
gi|551722224|ref|NW_005784057.1|	802157	A	AGC	--	--
gi|551722224|ref|NW_005784057.1|	802159	TTC	T	--	--
gi|551722224|ref|NW_005784057.1|	802180	G	GGGGGGTGGGGGGGGC	--	--
gi|551722224|ref|NW_005784057.1|	1148061	AG	A	LOC102414844	PREDICTED: collectin-12-like
gi|551722215|ref|NW_005784066.1|	921219	A	AG	NFIC	PREDICTED: nuclear factor 1 C-type
gi|551722196|ref|NW_005784085.1|	1134945	G	GGGT	CABIN1	PREDICTED: LOW QUALITY PROTEIN: calcineurin-binding protein cabin-1
gi|551722196|ref|NW_005784085.1|	1134951	CTG	C	CABIN1	PREDICTED: LOW QUALITY PROTEIN: calcineurin-binding protein cabin-1
gi|551722196|ref|NW_005784085.1|	1134954	CT	C	CABIN1	PREDICTED: LOW QUALITY PROTEIN: calcineurin-binding protein cabin-1
gi|551722193|ref|NW_005784088.1|	427405	T	TC	--	--
gi|551722193|ref|NW_005784088.1|	427408	A	AC	--	--
gi|551722193|ref|NW_005784088.1|	427413	T	TC	--	--
gi|551722192|ref|NW_005784089.1|	42449	A	AC	--	--
gi|551722183|ref|NW_005784098.1|	239754	CG	C	--	--
gi|551722183|ref|NW_005784098.1|	691171	C	CAA	--	--
gi|551722180|ref|NW_005784101.1|	221966	G	GC	--	--
gi|551722160|ref|NW_005784121.1|	221304	G	GGCAGCAGCAGCAGCA	LOC102408482	PREDICTED: LOW QUALITY PROTEIN: transcription factor SOX-11-like
gi|551722149|ref|NW_005784132.1|	1283036	T	TC	--	--
gi|551722145|ref|NW_005784136.1|	1478250	A	AG	--	--
gi|551722145|ref|NW_005784136.1|	4130761	GT	G	--	--
gi|551722145|ref|NW_005784136.1|	4130782	CG	C	--	--
gi|551722133|ref|NW_005784148.1|	63030	C	CG	--	--
gi|551722120|ref|NW_005784161.1|	4113433	G	GC	--	--
gi|551722093|ref|NW_005784188.1|	697339	T	TG	SCAI	PREDICTED: protein SCAI isoform X1
gi|551722022|ref|NW_005784259.1|	239785	C	CA	--	--
gi|551722013|ref|NW_005784268.1|	469822	A	AG	PIGQ	PREDICTED: phosphatidylinositol N-acetylglucosaminyltransferase subunit Q
gi|551722000|ref|NW_005784281.1|	635739	C	CAG	--	--
gi|551721997|ref|NW_005784284.1|	73327	CCTA	C	LOC102405690	PREDICTED: uncharacterized protein LOC102405690, partial
gi|551721997|ref|NW_005784284.1|	73331	G	GGGA	LOC102405690	PREDICTED: uncharacterized protein LOC102405690, partial
gi|551721997|ref|NW_005784284.1|	73334	G	GA	LOC102405690	PREDICTED: uncharacterized protein LOC102405690, partial
gi|551721997|ref|NW_005784284.1|	73335	GCT	G	LOC102405690	PREDICTED: uncharacterized protein LOC102405690, partial
gi|551721989|ref|NW_005784292.1|	1246624	T	TG	--	--
gi|551721989|ref|NW_005784292.1|	1326058	C	CT	GRM4	PREDICTED: metabotropic glutamate receptor 4 isoform X2
gi|551721989|ref|NW_005784292.1|	1462826	T	TC	--	--
gi|551721989|ref|NW_005784292.1|	3905540	TC	T	--	--
gi|551721984|ref|NW_005784297.1|	741190	TG	T	--	--
gi|551721947|ref|NW_005784334.1|	251892	GC	G	--	--
gi|551721947|ref|NW_005784334.1|	436514	GC	G	--	--
gi|551721947|ref|NW_005784334.1|	548222	A	AC	GPR124	PREDICTED: G-protein coupled receptor 124
gi|551721940|ref|NW_005784341.1|	320670	GC	G	--	--
gi|551721940|ref|NW_005784341.1|	774577	A	AG	SMTN	PREDICTED: smoothelin isoform X3
gi|551721928|ref|NW_005784353.1|	235321	CG	C	--	--
gi|551721928|ref|NW_005784353.1|	2421989	A	AG	--	--
gi|551721928|ref|NW_005784353.1|	2422005	C	CG	--	--
gi|551721924|ref|NW_005784357.1|	366839	A	AAAACG	--	--
gi|551721924|ref|NW_005784357.1|	366843	G	GA	--	--
gi|551721907|ref|NW_005784374.1|	452092	G	GA	CD81	PREDICTED: CD81 antigen isoform X2
gi|551721907|ref|NW_005784374.1|	651832	A	AC	IGF2	PREDICTED: insulin-like growth factor II isoform X1
gi|551721907|ref|NW_005784374.1|	652018	G	GT	IGF2	PREDICTED: insulin-like growth factor II isoform X1
gi|551721907|ref|NW_005784374.1|	744535	T	TG	--	--
gi|551721907|ref|NW_005784374.1|	1177611	G	GGGC	DUSP8	PREDICTED: dual specificity protein phosphatase 8
gi|551721907|ref|NW_005784374.1|	1263408	CT	C	BRSK2	PREDICTED: LOW QUALITY PROTEIN: serine/threonine-protein kinase BRSK2
gi|551721900|ref|NW_005784381.1|	167336	T	TG	--	--
gi|551721894|ref|NW_005784387.1|	688468	TG	T	SFPQ	PREDICTED: LOW QUALITY PROTEIN: splicing factor, proline- and glutamine-rich
gi|551721887|ref|NW_005784394.1|	84242	C	CT	--	--
gi|551721886|ref|NW_005784395.1|	93573	A	AT	--	--
gi|551721882|ref|NW_005784399.1|	74236	C	CG	--	--
gi|551721877|ref|NW_005784404.1|	512815	CG	C	--	--
gi|551721877|ref|NW_005784404.1|	944022	A	AC	--	--
gi|551721877|ref|NW_005784404.1|	944052	G	GC	--	--
gi|551721869|ref|NW_005784412.1|	94433	A	AG	SLC6A18	PREDICTED: sodium-dependent neutral amino acid transporter B(0)AT3 isoform X3
gi|551721869|ref|NW_005784412.1|	94450	T	TG	SLC6A18	PREDICTED: sodium-dependent neutral amino acid transporter B(0)AT3 isoform X3
gi|551721867|ref|NW_005784414.1|	91065	AC	A	--	--
gi|551721866|ref|NW_005784415.1|	1471653	A	ACCCCAG	RHBG	PREDICTED: ammonium transporter Rh type B
gi|551721851|ref|NW_005784430.1|	544646	CG	C	--	--
gi|551721834|ref|NW_005784447.1|	61917	TCCCCTC	T	PDE7B	PREDICTED: cAMP-specific 3\',5\'-cyclic phosphodiesterase 7B
gi|551721826|ref|NW_005784455.1|	1327650	TC	T	--	--
gi|551721813|ref|NW_005784468.1|	188254	A	AC	--	--
gi|551721813|ref|NW_005784468.1|	398264	AC	A	FAAH	PREDICTED: fatty-acid amide hydrolase 1-like isoform X1
gi|551721800|ref|NW_005784481.1|	579089	GC	G	--	--
gi|551721798|ref|NW_005784483.1|	231987	GC	G	NXN	PREDICTED: nucleoredoxin
gi|551721798|ref|NW_005784483.1|	231997	GC	G	NXN	PREDICTED: nucleoredoxin
gi|551721779|ref|NW_005784502.1|	603091	GC	G	--	--
gi|551721779|ref|NW_005784502.1|	603102	ACG	A	--	--
gi|551721779|ref|NW_005784502.1|	2756849	TG	T	DTX1	PREDICTED: E3 ubiquitin-protein ligase DTX1
gi|551721779|ref|NW_005784502.1|	2996467	AC	A	--	--
gi|551721779|ref|NW_005784502.1|	3078865	T	TGGG	--	--
gi|551721779|ref|NW_005784502.1|	3078869	G	GGGGGGTT	--	--
gi|551721779|ref|NW_005784502.1|	3078870	C	CGGT	--	--
gi|551721779|ref|NW_005784502.1|	3078872	GATAATATTTTATT	G	--	--
gi|551721779|ref|NW_005784502.1|	3154851	G	GC	RBM19	PREDICTED: probable RNA-binding protein 19 isoform X1
gi|551721768|ref|NW_005784513.1|	850917	A	AC	--	--
gi|551721755|ref|NW_005784526.1|	1206031	C	CG	DYRK2	PREDICTED: LOW QUALITY PROTEIN: dual specificity tyrosine-phosphorylation-regulated kinase 2
gi|551721755|ref|NW_005784526.1|	1206113	C	CT	DYRK2	PREDICTED: LOW QUALITY PROTEIN: dual specificity tyrosine-phosphorylation-regulated kinase 2
gi|551721755|ref|NW_005784526.1|	1206196	CG	C	DYRK2	PREDICTED: LOW QUALITY PROTEIN: dual specificity tyrosine-phosphorylation-regulated kinase 2
gi|551721752|ref|NW_005784529.1|	1061087	TA	T	SPRED2	PREDICTED: sprouty-related, EVH1 domain-containing protein 2 isoform X1
gi|551721740|ref|NW_005784541.1|	155558	A	AG	LOC102406240	PREDICTED: cytochrome P450 3A28-like isoform X1
gi|551721734|ref|NW_005784546.1|	636193	ACCTGCT	A	--	--
gi|551721734|ref|NW_005784546.1|	636202	G	GGTTGGAGC	--	--
gi|551721724|ref|NW_005784555.1|	1483893	T	TC	LOC102393692	PREDICTED: protein FAM117B-like
gi|551721720|ref|NW_005784559.1|	368721	C	CG	VSX2	PREDICTED: visual system homeobox 2
gi|551721708|ref|NW_005784571.1|	609200	G	GC	--	--
gi|551721704|ref|NW_005784575.1|	339363	G	GGGGGT	--	--
gi|551721703|ref|NW_005784576.1|	595605	G	GT	--	--
gi|551721690|ref|NW_005784589.1|	334410	GC	G	MEGF9	PREDICTED: LOW QUALITY PROTEIN: multiple epidermal growth factor-like domains protein 9
gi|551721678|ref|NW_005784601.1|	403868	GT	G	--	--
gi|551721676|ref|NW_005784603.1|	339869	TA	T	--	--
gi|551721666|ref|NW_005784613.1|	47843	CT	C	--	--
gi|551721666|ref|NW_005784613.1|	112127	A	AGCGGCGGCG	--	--
gi|551721664|ref|NW_005784615.1|	544891	A	AC	PVRL1	PREDICTED: poliovirus receptor-related protein 1
gi|551721653|ref|NW_005784626.1|	46019	TC	T	TMEM220	PREDICTED: transmembrane protein 220
gi|551721653|ref|NW_005784626.1|	46028	CCG	C	TMEM220	PREDICTED: transmembrane protein 220
gi|551721652|ref|NW_005784627.1|	343946	TCC	T	ADCY6	PREDICTED: LOW QUALITY PROTEIN: adenylate cyclase type 6
gi|551721652|ref|NW_005784627.1|	343949	GGC	G	ADCY6	PREDICTED: LOW QUALITY PROTEIN: adenylate cyclase type 6
gi|551721648|ref|NW_005784631.1|	605095	TG	T	--	--
gi|551721645|ref|NW_005784634.1|	2710236	G	GC	BAI2	PREDICTED: brain-specific angiogenesis inhibitor 2 isoform X1
gi|551721645|ref|NW_005784634.1|	2710250	G	GC	BAI2	PREDICTED: brain-specific angiogenesis inhibitor 2 isoform X1
gi|551721645|ref|NW_005784634.1|	2710259	A	AC	BAI2	PREDICTED: brain-specific angiogenesis inhibitor 2 isoform X1
gi|551721645|ref|NW_005784634.1|	2735701	TC	T	--	--
gi|551721645|ref|NW_005784634.1|	2735933	C	CCCGGGCG	--	--
gi|551721632|ref|NW_005784647.1|	23536	G	GC	--	--
gi|551721627|ref|NW_005784652.1|	306614	G	GC	--	--
gi|551721627|ref|NW_005784652.1|	344766	T	TG	--	--
gi|551721626|ref|NW_005784653.1|	1017725	AC	A	EPAS1	PREDICTED: endothelial PAS domain-containing protein 1
gi|551721626|ref|NW_005784653.1|	1024160	CT	C	EPAS1	PREDICTED: endothelial PAS domain-containing protein 1
gi|551721619|ref|NW_005784660.1|	1403426	GC	G	--	--
gi|551721604|ref|NW_005784675.1|	779981	CG	C	DPF3	PREDICTED: zinc finger protein DPF3 isoform X1
gi|551721598|ref|NW_005784681.1|	1006587	CGG	C	--	--
gi|551721593|ref|NW_005784686.1|	1459097	CG	C	BACH2	PREDICTED: LOW QUALITY PROTEIN: transcription regulator protein BACH2
gi|551721585|ref|NW_005784694.1|	1004671	GC	G	--	--
gi|551721585|ref|NW_005784694.1|	1004688	AC	A	--	--
gi|551721585|ref|NW_005784694.1|	1473647	AG	A	--	--
gi|551721577|ref|NW_005784702.1|	1488350	G	GC	--	--
gi|551721569|ref|NW_005784709.1|	862216	GC	G	--	--
gi|551721563|ref|NW_005784715.1|	1105293	A	AC	--	--
gi|551721554|ref|NW_005784723.1|	1542418	TC	T	--	--
gi|551721542|ref|NW_005784735.1|	759037	C	CG	LOC102410816	PREDICTED: hepatitis A virus cellular receptor 1 homolog isoform X1
gi|551721540|ref|NW_005784737.1|	1031760	GT	G	MYO16	PREDICTED: unconventional myosin-XVI
gi|551721528|ref|NW_005784749.1|	252787	GCTA	G	--	--
gi|551721519|ref|NW_005784758.1|	1528093	A	AG	EHD1	PREDICTED: EH domain-containing protein 1
gi|551721518|ref|NW_005784759.1|	715931	TC	T	TCEA3	PREDICTED: transcription elongation factor A protein 3 isoform X2
gi|551721504|ref|NW_005784773.1|	816397	AG	A	--	--
gi|551721498|ref|NW_005784779.1|	850441	CAAAGCT	C	ZFP36L2	PREDICTED: zinc finger protein 36, C3H1 type-like 2
gi|551721498|ref|NW_005784779.1|	852543	AT	A	--	--
gi|551721498|ref|NW_005784779.1|	4485168	C	CCA	--	--
gi|551721493|ref|NW_005784784.1|	234360	CT	C	--	--
gi|551721493|ref|NW_005784784.1|	234423	CG	C	--	--
gi|551721481|ref|NW_005784796.1|	2560346	T	TC	--	--
gi|551721481|ref|NW_005784796.1|	2560352	G	GC	--	--
gi|551721481|ref|NW_005784796.1|	2974792	GC	G	--	--
gi|551721481|ref|NW_005784796.1|	3279035	GA	G	--	--
gi|551721481|ref|NW_005784796.1|	3301516	AG	A	HSPB1	PREDICTED: heat shock protein beta-1
gi|551721470|ref|NW_005784807.1|	1353225	T	TG	PSMC3	PREDICTED: 26S protease regulatory subunit 6A
gi|551721451|ref|NW_005784826.1|	913567	TCCG	T	LOC102401820	PREDICTED: uncharacterized protein LOC102401820
gi|551721442|ref|NW_005784835.1|	407415	C	CG	AP1M1	PREDICTED: AP-1 complex subunit mu-1 isoform X1
gi|551721441|ref|NW_005784836.1|	1783294	TG	T	PGPEP1	PREDICTED: pyroglutamyl-peptidase 1 isoform X2
gi|551721440|ref|NW_005784837.1|	18910	CG	C	--	--
gi|551721440|ref|NW_005784837.1|	442275	CG	C	CERS1	PREDICTED: ceramide synthase 1 isoform X3
gi|551721440|ref|NW_005784837.1|	457892	CG	C	--	--
gi|551721432|ref|NW_005784845.1|	2177686	C	CG	--	--
gi|551721432|ref|NW_005784845.1|	2177691	GATGGCATCA	G	--	--
gi|551721432|ref|NW_005784845.1|	2177701	C	CG	--	--
gi|551721423|ref|NW_005784854.1|	6852	C	CG	--	--
gi|551721404|ref|NW_005784873.1|	863476	C	CG	--	--
gi|551721386|ref|NW_005784891.1|	842019	GC	G	--	--
gi|551721341|ref|NW_005784936.1|	28858	G	GA	--	--
gi|551721341|ref|NW_005784936.1|	628777	A	ACTCTG	--	--
gi|551721341|ref|NW_005784936.1|	628779	G	GCCCCCCCACCCCCAGCCC	--	--
gi|551721337|ref|NW_005784940.1|	238903	G	GA	--	--
gi|551721331|ref|NW_005784946.1|	270969	A	AC	MEIS1	PREDICTED: homeobox protein Meis2-like isoform X4
gi|551721327|ref|NW_005784950.1|	955678	G	GC	--	--
gi|551721327|ref|NW_005784950.1|	1931794	CACCACCCTAGCAGCGCTAG	C	--	--
gi|551721324|ref|NW_005784953.1|	202478	GGTGGAGCA	G	--	--
gi|551721321|ref|NW_005784956.1|	656735	A	AC	--	--
gi|551721318|ref|NW_005784959.1|	697092	AG	A	--	--
gi|551721313|ref|NW_005784964.1|	2060031	AAGC	A	--	--
gi|551721313|ref|NW_005784964.1|	2847233	TA	T	--	--
gi|551721311|ref|NW_005784966.1|	1098173	C	CG	--	--
gi|551721309|ref|NW_005784968.1|	78956	G	GA	--	--
gi|551721302|ref|NW_005784975.1|	235590	AG	A	LOC102400552	PREDICTED: low-density lipoprotein receptor-related protein 2-like
gi|551721301|ref|NW_005784976.1|	818163	A	AG	FAM181A	PREDICTED: protein FAM181A isoform X1
gi|551721297|ref|NW_005784980.1|	1276568	TG	T	--	--
gi|551721287|ref|NW_005784990.1|	1764487	C	CAAG	UBTD1	PREDICTED: ubiquitin domain-containing protein 1
gi|551721284|ref|NW_005784993.1|	354884	G	GC	--	--
gi|551721284|ref|NW_005784993.1|	354890	G	GC	--	--
gi|551721280|ref|NW_005784997.1|	123207	TG	T	--	--
gi|551721276|ref|NW_005785001.1|	283237	C	CCA	SIM1	PREDICTED: single-minded homolog 1
gi|551721276|ref|NW_005785001.1|	302723	A	AC	--	--
gi|551721275|ref|NW_005785002.1|	665250	GC	G	--	--
gi|551721272|ref|NW_005785005.1|	395971	C	CGCTGCT	--	--
gi|551721269|ref|NW_005785008.1|	1513156	T	TG	--	--
gi|551721266|ref|NW_005785011.1|	628761	CG	C	--	--
gi|551721263|ref|NW_005785014.1|	728304	C	CTTTGTGTCCT	--	--
gi|551721261|ref|NW_005785016.1|	46271	A	AC	LOC102390783	PREDICTED: max-binding protein MNT-like
gi|551721259|ref|NW_005785018.1|	32013	CGGGG	C	LMF1	PREDICTED: LOW QUALITY PROTEIN: lipase maturation factor 1
gi|551721259|ref|NW_005785018.1|	32017	G	GTCCT	LMF1	PREDICTED: LOW QUALITY PROTEIN: lipase maturation factor 1
gi|551721249|ref|NW_005785028.1|	671692	GA	G	ARSG	PREDICTED: arylsulfatase G isoform X3
gi|551721246|ref|NW_005785031.1|	322211	C	CCT	--	--
gi|551721233|ref|NW_005785044.1|	432871	C	CCTGGTCCCCCTCAGG	LOC102391564	PREDICTED: odorant-binding protein 2b-like
gi|551721233|ref|NW_005785044.1|	590737	T	TC	KCNT1	PREDICTED: potassium channel subfamily T member 1 isoform X1
gi|551721233|ref|NW_005785044.1|	827293	T	TC	--	--
gi|551721233|ref|NW_005785044.1|	1064577	CG	C	--	--
gi|551721233|ref|NW_005785044.1|	1149891	G	GAC	--	--
gi|551721231|ref|NW_005785046.1|	159482	T	TC	--	--
gi|551721230|ref|NW_005785047.1|	254615	TG	T	--	--
gi|551721230|ref|NW_005785047.1|	417018	A	AG	NUAK2	PREDICTED: LOW QUALITY PROTEIN: NUAK family SNF1-like kinase 2
gi|551721230|ref|NW_005785047.1|	1589288	GC	G	SOX13	PREDICTED: transcription factor SOX-13 isoform X2
gi|551721226|ref|NW_005785051.1|	310192	GC	G	RXRA	PREDICTED: retinoic acid receptor RXR-alpha isoform X1
gi|551721226|ref|NW_005785051.1|	563235	T	TC	BRD3	PREDICTED: LOW QUALITY PROTEIN: bromodomain-containing protein 3
gi|551721226|ref|NW_005785051.1|	675711	GACA	G	VAV2	PREDICTED: guanine nucleotide exchange factor VAV2 isoform X1
gi|551721226|ref|NW_005785051.1|	675715	A	AGCTGG	VAV2	PREDICTED: guanine nucleotide exchange factor VAV2 isoform X1
gi|551721226|ref|NW_005785051.1|	831631	TATTG	T	SARDH	PREDICTED: sarcosine dehydrogenase, mitochondrial isoform X1
gi|551721226|ref|NW_005785051.1|	831636	A	ACCCCC	SARDH	PREDICTED: sarcosine dehydrogenase, mitochondrial isoform X1
gi|551721226|ref|NW_005785051.1|	1674820	G	GCC	NELFB	PREDICTED: LOW QUALITY PROTEIN: negative elongation factor B
gi|551721226|ref|NW_005785051.1|	1743202	T	TCGCCTTTG	EXD3	PREDICTED: probable exonuclease mut-7 homolog
gi|551721226|ref|NW_005785051.1|	1743205	A	AAGT	EXD3	PREDICTED: probable exonuclease mut-7 homolog
gi|551721226|ref|NW_005785051.1|	1743207	C	CAGAGA	EXD3	PREDICTED: probable exonuclease mut-7 homolog
gi|551721226|ref|NW_005785051.1|	1743212	CTGT	C	EXD3	PREDICTED: probable exonuclease mut-7 homolog
gi|551721226|ref|NW_005785051.1|	1743216	CTGGAGCTCAT	C	EXD3	PREDICTED: probable exonuclease mut-7 homolog
gi|551721226|ref|NW_005785051.1|	1743231	ACT	A	EXD3	PREDICTED: probable exonuclease mut-7 homolog
gi|551721226|ref|NW_005785051.1|	1743234	GA	G	EXD3	PREDICTED: probable exonuclease mut-7 homolog
gi|551721226|ref|NW_005785051.1|	1743237	CTG	C	EXD3	PREDICTED: probable exonuclease mut-7 homolog
gi|551721222|ref|NW_005785055.1|	1388992	G	GC	--	--
gi|551721220|ref|NW_005785057.1|	477558	T	TAGG	--	--
gi|551721220|ref|NW_005785057.1|	477559	CTTT	C	--	--
gi|551721218|ref|NW_005785059.1|	1546464	A	AG	--	--
gi|551721218|ref|NW_005785059.1|	2434203	T	TG	--	--
gi|551721209|ref|NW_005785068.1|	202269	T	TC	LOC102408986	PREDICTED: uncharacterized protein C3orf67 homolog isoform X5
gi|551721191|ref|NW_005785086.1|	824083	G	GC	KIAA0930	PREDICTED: uncharacterized protein KIAA0930 homolog isoform X2
gi|551721191|ref|NW_005785086.1|	888865	AC	A	--	--
gi|551721191|ref|NW_005785086.1|	1004676	G	GC	PHF21B	PREDICTED: PHD finger protein 21B
gi|551721186|ref|NW_005785091.1|	553100	TG	T	--	--
gi|551721181|ref|NW_005785096.1|	3394444	GC	G	--	--
gi|551721170|ref|NW_005785107.1|	609846	AG	A	--	--
gi|551721162|ref|NW_005785115.1|	1847845	CG	C	--	--
gi|551721156|ref|NW_005785121.1|	441638	GC	G	TPCN2	PREDICTED: two pore calcium channel protein 2
gi|551721154|ref|NW_005785123.1|	953304	GTT	G	--	--
gi|551721154|ref|NW_005785123.1|	953309	G	GCCC	--	--
gi|551721154|ref|NW_005785123.1|	953314	GACTT	G	--	--
gi|551721152|ref|NW_005785125.1|	2003294	CG	C	--	--
gi|551721152|ref|NW_005785125.1|	3157249	G	GA	ENTHD2	PREDICTED: AP-4 complex accessory subunit tepsin isoform X2
gi|551721151|ref|NW_005785126.1|	400352	C	CG	--	--
gi|551721136|ref|NW_005785141.1|	12394	TG	T	--	--
gi|551721136|ref|NW_005785141.1|	730863	G	GT	PDE2A	PREDICTED: cGMP-dependent 3\',5\'-cyclic phosphodiesterase
gi|551721134|ref|NW_005785143.1|	891961	C	CA	--	--
gi|551721131|ref|NW_005785146.1|	581302	CT	C	--	--
gi|551721130|ref|NW_005785147.1|	488136	A	AG	MYOM2	PREDICTED: myomesin-2
gi|551721126|ref|NW_005785151.1|	1003084	AG	A	--	--
gi|551721121|ref|NW_005785156.1|	653525	G	GC	COG2	PREDICTED: conserved oligomeric Golgi complex subunit 2 isoform X2
gi|551721114|ref|NW_005785163.1|	1526038	A	AT	SMARCC1	PREDICTED: SWI/SNF complex subunit SMARCC1
gi|551721113|ref|NW_005785164.1|	666543	CATTT	C	--	--
gi|551721113|ref|NW_005785164.1|	666550	G	GCCC	--	--
gi|551721113|ref|NW_005785164.1|	666551	A	AC	--	--
gi|551721111|ref|NW_005785166.1|	385742	T	TG	LRRC8A	PREDICTED: leucine-rich repeat-containing protein 8A isoform X1
gi|551721111|ref|NW_005785166.1|	2389745	A	AG	LOC102396912	PREDICTED: collagen alpha-1(I) chain-like
gi|551721110|ref|NW_005785167.1|	72779	G	GCTGCGGC	--	--
gi|551721110|ref|NW_005785167.1|	305349	GC	G	LOC102404227	PREDICTED: vegetative cell wall protein gp1-like isoform X2
gi|551721110|ref|NW_005785167.1|	308676	G	GC	LOC102403486	PREDICTED: eukaryotic translation initiation factor 3 subunit A-like
gi|551721110|ref|NW_005785167.1|	531667	GCGGCCGCTCTCCAGGAGCCCCGCCTC	G	--	--
gi|551721110|ref|NW_005785167.1|	981762	CG	C	LOC102407058	PREDICTED: LOW QUALITY PROTEIN: RIMS-binding protein 3A-like
gi|551721110|ref|NW_005785167.1|	981859	TG	T	LOC102407058	PREDICTED: LOW QUALITY PROTEIN: RIMS-binding protein 3A-like
gi|551721110|ref|NW_005785167.1|	1310545	A	AC	RTDR1	PREDICTED: rhabdoid tumor deletion region protein 1 isoform X1
gi|551721110|ref|NW_005785167.1|	1379578	T	TG	BCR	PREDICTED: breakpoint cluster region protein isoform X1
gi|551721110|ref|NW_005785167.1|	1443224	GC	G	--	--
gi|551721102|ref|NW_005785175.1|	124108	C	CT	ZFHX2	PREDICTED: zinc finger homeobox protein 2 isoform X6
gi|551721101|ref|NW_005785176.1|	661234	C	CT	--	--
gi|551721079|ref|NW_005785198.1|	141703	T	TCCC	--	--
gi|551721077|ref|NW_005785200.1|	705746	AC	A	--	--
gi|551721074|ref|NW_005785203.1|	138832	G	GC	--	--
gi|551721074|ref|NW_005785203.1|	138839	G	GC	--	--
gi|551721072|ref|NW_005785205.1|	1519902	G	GA	--	--
gi|551721072|ref|NW_005785205.1|	1760449	AC	A	CHKB	PREDICTED: LOW QUALITY PROTEIN: choline/ethanolamine kinase
gi|551721065|ref|NW_005785212.1|	827233	G	GC	--	--
gi|551721064|ref|NW_005785213.1|	1091232	GTTGCT	G	--	--
gi|551721064|ref|NW_005785213.1|	1091240	GTT	G	--	--
gi|551721064|ref|NW_005785213.1|	1376571	TCTCATA	T	--	--
gi|551721064|ref|NW_005785213.1|	1376577	A	AGGGCGG	--	--
gi|551721064|ref|NW_005785213.1|	1398569	C	CG	LOC102410330	PREDICTED: SUZ domain-containing protein 1-like
gi|551721064|ref|NW_005785213.1|	1595160	G	GCTGGGGGGCTGGGGGC	EPHA2	PREDICTED: ephrin type-A receptor 2
gi|551721047|ref|NW_005785230.1|	2187769	C	CG	--	--
gi|551721037|ref|NW_005785240.1|	154848	C	CT	--	--
gi|551721029|ref|NW_005785248.1|	491460	A	AC	KDM4B	PREDICTED: lysine-specific demethylase 4B isoform X1
gi|551721029|ref|NW_005785248.1|	607748	C	CCT	--	--
gi|551721029|ref|NW_005785248.1|	645623	C	CA	PTPRS	PREDICTED: receptor-type tyrosine-protein phosphatase S isoform X9
gi|551721029|ref|NW_005785248.1|	681981	A	AG	--	--
gi|551721024|ref|NW_005785253.1|	1851306	C	CA	JADE1	PREDICTED: protein Jade-1 isoform X2
gi|551721024|ref|NW_005785253.1|	2742116	A	AGG	--	--
gi|551721024|ref|NW_005785253.1|	2742117	A	AG	--	--
gi|551721018|ref|NW_005785259.1|	1284009	CTT	C	--	--
gi|551721018|ref|NW_005785259.1|	1451139	G	GC	--	--
gi|551721018|ref|NW_005785259.1|	2277078	TC	T	--	--
gi|551721018|ref|NW_005785259.1|	2900725	C	CAGGAAGCCCAGGGGCAGTCCAGAAGGA	NKPD1	PREDICTED: NTPase KAP family P-loop domain-containing protein 1 isoform X1
gi|551721016|ref|NW_005785261.1|	489902	C	CT	PKD2L1	PREDICTED: LOW QUALITY PROTEIN: polycystic kidney disease 2-like 1 protein
gi|551720994|ref|NW_005785283.1|	1244001	C	CG	--	--
gi|551720992|ref|NW_005785285.1|	1211170	C	CG	--	--
gi|551720992|ref|NW_005785285.1|	2766969	GC	G	--	--
gi|551720991|ref|NW_005785286.1|	323116	T	TC	--	--
gi|551720988|ref|NW_005785289.1|	669692	T	TC	--	--
gi|551720964|ref|NW_005785313.1|	124386	A	AC	--	--
gi|551720954|ref|NW_005785323.1|	212996	T	TC	--	--
gi|551720954|ref|NW_005785323.1|	532948	GC	G	--	--
gi|551720953|ref|NW_005785324.1|	256683	TC	T	--	--
gi|551720953|ref|NW_005785324.1|	256696	TC	T	--	--
gi|551720953|ref|NW_005785324.1|	3124379	G	GC	GAPDHS	PREDICTED: glyceraldehyde-3-phosphate dehydrogenase, testis-specific isoform X2
gi|551720953|ref|NW_005785324.1|	3124430	AG	A	GAPDHS	PREDICTED: glyceraldehyde-3-phosphate dehydrogenase, testis-specific isoform X2
gi|551720950|ref|NW_005785327.1|	64946	A	AG	--	--
gi|551720950|ref|NW_005785327.1|	76233	A	AG	--	--
gi|551720950|ref|NW_005785327.1|	178144	C	CG	--	--
gi|551720950|ref|NW_005785327.1|	178149	C	CG	--	--
gi|551720945|ref|NW_005785332.1|	3024476	A	AG	--	--
gi|551720943|ref|NW_005785334.1|	260167	TC	T	CCND2	PREDICTED: G1/S-specific cyclin-D2
gi|551720941|ref|NW_005785336.1|	2296987	A	AC	--	--
gi|551720938|ref|NW_005785339.1|	2648606	G	GC	--	--
gi|551720934|ref|NW_005785343.1|	753516	C	CA	PPP2R2B	PREDICTED: serine/threonine-protein phosphatase 2A 55 kDa regulatory subunit B beta isoform isoform X4
gi|551720928|ref|NW_005785349.1|	209526	A	AG	FAM212B	PREDICTED: protein FAM212B
gi|551720913|ref|NW_005785364.1|	1217547	C	CG	--	--
gi|551720913|ref|NW_005785364.1|	1217552	C	CG	--	--
gi|551720903|ref|NW_005785374.1|	1069032	AC	A	--	--
gi|551720903|ref|NW_005785374.1|	1069051	GC	G	--	--
gi|551720903|ref|NW_005785374.1|	1168624	T	TG	RHBDD3	PREDICTED: rhomboid domain-containing protein 3 isoform X1
gi|551720900|ref|NW_005785377.1|	162840	G	GA	--	--
gi|551720900|ref|NW_005785377.1|	614467	G	GT	WNK1	PREDICTED: serine/threonine-protein kinase WNK1 isoform X8
gi|551720888|ref|NW_005785389.1|	2208968	A	AGC	PPP4R2	PREDICTED: serine/threonine-protein phosphatase 4 regulatory subunit 2
gi|551720882|ref|NW_005785395.1|	2698832	GT	G	GUSB	PREDICTED: beta-glucuronidase isoform X1
gi|551720882|ref|NW_005785395.1|	4351123	G	GA	--	--
gi|551720882|ref|NW_005785395.1|	5568116	GC	G	IL21R	PREDICTED: interleukin-21 receptor
gi|551720881|ref|NW_005785396.1|	1779096	AG	A	--	--
gi|551720881|ref|NW_005785396.1|	1779105	TG	T	--	--
gi|551720874|ref|NW_005785403.1|	1024959	A	AG	--	--
gi|551720874|ref|NW_005785403.1|	1882261	CCCT	C	--	--
gi|551720874|ref|NW_005785403.1|	1882268	C	CAA	--	--
gi|551720871|ref|NW_005785406.1|	1216030	AG	A	--	--
gi|551720866|ref|NW_005785411.1|	812791	GC	G	TTC40	PREDICTED: tetratricopeptide repeat protein 40
gi|551720862|ref|NW_005785415.1|	212287	AT	A	--	--
gi|551720858|ref|NW_005785419.1|	878316	AC	A	TEX35	PREDICTED: testis-expressed sequence 35 protein
gi|551720852|ref|NW_005785425.1|	813218	TC	T	--	--
gi|551720847|ref|NW_005785430.1|	2630643	T	TG	--	--
gi|551720841|ref|NW_005785436.1|	649767	G	GC	--	--
gi|551720841|ref|NW_005785436.1|	1784084	AG	A	--	--
gi|551720840|ref|NW_005785437.1|	960875	G	GA	CEP85L	PREDICTED: centrosomal protein of 85 kDa-like isoform X1
gi|551720834|ref|NW_005785443.1|	996378	A	AGCTGCTGCTGCTGCTGCT	--	--
gi|551720833|ref|NW_005785444.1|	2626748	CG	C	--	--
gi|551720827|ref|NW_005785450.1|	202233	TAGC	T	--	--
gi|551720827|ref|NW_005785450.1|	826827	A	AG	--	--
gi|551720815|ref|NW_005785462.1|	1053822	A	AC	LOC102411012	PREDICTED: arf-GAP with GTPase, ANK repeat and PH domain-containing protein 2-like
gi|551720815|ref|NW_005785462.1|	1053832	GC	G	LOC102411012	PREDICTED: arf-GAP with GTPase, ANK repeat and PH domain-containing protein 2-like
gi|551720812|ref|NW_005785465.1|	724684	CG	C	--	--
gi|551720810|ref|NW_005785467.1|	646377	TC	T	--	--
gi|551720808|ref|NW_005785469.1|	1609383	TTAG	T	RUNX1	PREDICTED: runt-related transcription factor 1 isoform X1
gi|551720807|ref|NW_005785470.1|	588087	G	GC	--	--
gi|551720806|ref|NW_005785471.1|	1321801	G	GT	SPTB	PREDICTED: spectrin beta chain, erythrocytic
gi|551720801|ref|NW_005785476.1|	154823	T	TC	PDIA4	PREDICTED: protein disulfide-isomerase A4
gi|551720801|ref|NW_005785476.1|	597656	GC	G	SSPO	PREDICTED: LOW QUALITY PROTEIN: SCO-spondin
gi|551720801|ref|NW_005785476.1|	597690	A	AC	SSPO	PREDICTED: LOW QUALITY PROTEIN: SCO-spondin
gi|551720801|ref|NW_005785476.1|	691740	GC	G	--	--
gi|551720801|ref|NW_005785476.1|	691754	CG	C	--	--
gi|551720801|ref|NW_005785476.1|	691759	AG	A	--	--
gi|551720801|ref|NW_005785476.1|	691763	CCG	C	--	--
gi|551720801|ref|NW_005785476.1|	691779	TG	T	--	--
gi|551720797|ref|NW_005785480.1|	1617174	GGCTGCT	G	--	--
gi|551720793|ref|NW_005785484.1|	237451	TGGG	T	ZNF213	PREDICTED: zinc finger protein 213
gi|551720789|ref|NW_005785488.1|	101216	CG	C	--	--
gi|551720788|ref|NW_005785489.1|	1621429	G	GT	--	--
gi|551720787|ref|NW_005785490.1|	1396504	GAAGA	G	--	--
gi|551720787|ref|NW_005785490.1|	1396508	A	ACCCC	--	--
gi|551720785|ref|NW_005785492.1|	282710	T	TC	--	--
gi|551720776|ref|NW_005785501.1|	1042192	CG	C	ANKRD13D	PREDICTED: ankyrin repeat domain-containing protein 13D
gi|551720776|ref|NW_005785501.1|	1161717	CG	C	--	--
gi|551720774|ref|NW_005785503.1|	39341	TA	T	--	--
gi|551720774|ref|NW_005785503.1|	39362	A	AG	--	--
gi|551720769|ref|NW_005785508.1|	1260396	C	CG	--	--
gi|551720769|ref|NW_005785508.1|	1517457	GA	G	SCHIP1	PREDICTED: schwannomin-interacting protein 1 isoform X1
gi|551720764|ref|NW_005785513.1|	1363	T	TC	--	--
gi|551720764|ref|NW_005785513.1|	237408	A	AC	DST	PREDICTED: dystonin isoform X3
gi|551720755|ref|NW_005785522.1|	2883062	AATC	A	--	--
gi|551720750|ref|NW_005785527.1|	108369	C	CG	--	--
gi|551720750|ref|NW_005785527.1|	108374	T	TG	--	--
gi|551720748|ref|NW_005785529.1|	312538	C	CG	--	--
gi|551720748|ref|NW_005785529.1|	1097571	AG	A	--	--
gi|551720746|ref|NW_005785531.1|	1088947	T	TG	--	--
gi|551720735|ref|NW_005785542.1|	390587	CA	C	--	--
gi|551720730|ref|NW_005785547.1|	2378704	C	CG	SNX29	PREDICTED: sorting nexin-29
gi|551720727|ref|NW_005785550.1|	984911	TG	T	--	--
gi|551720724|ref|NW_005785553.1|	1747413	G	GC	--	--
gi|551720723|ref|NW_005785554.1|	1195515	GT	G	--	--
gi|551720717|ref|NW_005785560.1|	1381970	GC	G	--	--
gi|551720717|ref|NW_005785560.1|	1381983	CG	C	--	--
gi|551720717|ref|NW_005785560.1|	1381991	CG	C	--	--
gi|551720717|ref|NW_005785560.1|	1382000	CG	C	--	--
gi|551720717|ref|NW_005785560.1|	1448859	T	TC	SYT17	PREDICTED: synaptotagmin-17 isoform X2
gi|551720704|ref|NW_005785573.1|	2289488	CG	C	--	--
gi|551720696|ref|NW_005785581.1|	336149	T	TC	--	--
gi|551720688|ref|NW_005785589.1|	2092389	C	CCCG	ARHGAP23	PREDICTED: rho GTPase-activating protein 23
gi|551720686|ref|NW_005785591.1|	2475796	CG	C	--	--
gi|551720682|ref|NW_005785595.1|	42678	C	CTG	ENG	PREDICTED: endoglin
gi|551720682|ref|NW_005785595.1|	42749	TC	T	ENG	PREDICTED: endoglin
gi|551720682|ref|NW_005785595.1|	1143026	A	AC	--	--
gi|551720678|ref|NW_005785598.1|	2476461	A	AG	--	--
gi|551720677|ref|NW_005785599.1|	985010	T	TG	LOC102398573	PREDICTED: trichohyalin-like
gi|551720675|ref|NW_005785600.1|	2214919	GCAAC	G	--	--
gi|551720674|ref|NW_005785601.1|	2076622	GC	G	--	--
gi|551720664|ref|NW_005785610.1|	1026663	G	GGT	LFNG	PREDICTED: beta-1,3-N-acetylglucosaminyltransferase lunatic fringe
gi|551720655|ref|NW_005785618.1|	412746	C	CA	--	--
gi|551720651|ref|NW_005785622.1|	581971	CG	C	--	--
gi|551720651|ref|NW_005785622.1|	582005	CG	C	--	--
gi|551720651|ref|NW_005785622.1|	582007	TC	T	--	--
gi|551720648|ref|NW_005785624.1|	144573	C	CCGGCTT	--	--
gi|551720643|ref|NW_005785629.1|	5557	GA	G	--	--
gi|551720638|ref|NW_005785634.1|	1865297	G	GC	ABHD17C	PREDICTED: LOW QUALITY PROTEIN: abhydrolase domain containing 17C, partial
gi|551720638|ref|NW_005785634.1|	1951557	G	GC	LOC102399540	PREDICTED: uncharacterized protein LOC102399540
gi|551720638|ref|NW_005785634.1|	2159688	G	GTA	--	--
gi|551720633|ref|NW_005785639.1|	990753	CGAG	C	SESN1	PREDICTED: sestrin-1 isoform X1
gi|551720626|ref|NW_005785645.1|	493022	GA	G	--	--
gi|551720622|ref|NW_005785649.1|	917625	A	AG	--	--
gi|551720614|ref|NW_005785657.1|	165077	C	CA	--	--
gi|551720599|ref|NW_005785672.1|	623490	G	GCCCCATCCCCCCATTGAC	--	--
gi|551720593|ref|NW_005785678.1|	763837	C	CA	--	--
gi|551720570|ref|NW_005785701.1|	889079	CG	C	--	--
gi|551720570|ref|NW_005785701.1|	889086	CG	C	--	--
gi|551720537|ref|NW_005785732.1|	680815	T	TC	--	--
gi|551720519|ref|NW_005785749.1|	355911	G	GAGGGCTGGAGGGCCGGCCGAGC	--	--
gi|551720512|ref|NW_005785756.1|	203964	T	TCCCATCAGCCCTGCAGACTCCGCC	--	--
gi|551720512|ref|NW_005785756.1|	509360	T	TC	--	--
gi|551720512|ref|NW_005785756.1|	509366	G	GC	--	--
gi|551720512|ref|NW_005785756.1|	739741	AC	A	SNED1	PREDICTED: sushi, nidogen and EGF-like domain-containing protein 1
gi|551720512|ref|NW_005785756.1|	739756	TG	T	SNED1	PREDICTED: sushi, nidogen and EGF-like domain-containing protein 1
gi|551720512|ref|NW_005785756.1|	739864	TA	T	SNED1	PREDICTED: sushi, nidogen and EGF-like domain-containing protein 1
gi|551720512|ref|NW_005785756.1|	960621	G	GCC	KIF1A	PREDICTED: kinesin-like protein KIF1A isoform X1
gi|551720512|ref|NW_005785756.1|	960623	GAGGT	G	KIF1A	PREDICTED: kinesin-like protein KIF1A isoform X1
gi|551720512|ref|NW_005785756.1|	960629	GA	G	KIF1A	PREDICTED: kinesin-like protein KIF1A isoform X1
gi|551720512|ref|NW_005785756.1|	960631	CA	C	KIF1A	PREDICTED: kinesin-like protein KIF1A isoform X1
gi|551720509|ref|NW_005785758.1|	142608	AG	A	--	--
gi|551720505|ref|NW_005785762.1|	638357	TG	T	DZANK1	PREDICTED: double zinc ribbon and ankyrin repeat-containing protein 1 isoform X3
gi|551720493|ref|NW_005785774.1|	1491988	C	CG	SHH	PREDICTED: sonic hedgehog protein
gi|551720493|ref|NW_005785774.1|	1492156	T	TG	SHH	PREDICTED: sonic hedgehog protein
gi|551720493|ref|NW_005785774.1|	1765382	G	GC	--	--
gi|551720493|ref|NW_005785774.1|	1765428	T	TG	--	--
gi|551720485|ref|NW_005785781.1|	3702060	GC	G	--	--
gi|551720485|ref|NW_005785781.1|	3702067	AG	A	--	--
gi|551720484|ref|NW_005785782.1|	386028	TGCC	T	RSF1	PREDICTED: remodeling and spacing factor 1
gi|551720479|ref|NW_005785787.1|	1684876	AG	A	--	--
gi|551720477|ref|NW_005785789.1|	778584	C	CG	FAM105B	PREDICTED: ubiquitin thioesterase otulin
gi|551720474|ref|NW_005785792.1|	2037416	CT	C	PRKAG2	PREDICTED: 5\'-AMP-activated protein kinase subunit gamma-2 isoform X1
gi|551720474|ref|NW_005785792.1|	2037418	CT	C	PRKAG2	PREDICTED: 5\'-AMP-activated protein kinase subunit gamma-2 isoform X1
gi|551720474|ref|NW_005785792.1|	2288286	GT	G	CRYGN	PREDICTED: gamma-crystallin N
gi|551720474|ref|NW_005785792.1|	2288295	TG	T	CRYGN	PREDICTED: gamma-crystallin N
gi|551720460|ref|NW_005785805.1|	327009	C	CG	LRP1	PREDICTED: LOW QUALITY PROTEIN: prolow-density lipoprotein receptor-related protein 1
gi|551720460|ref|NW_005785805.1|	351818	A	AT	NXPH4	PREDICTED: neurexophilin-4 isoform X1
gi|551720460|ref|NW_005785805.1|	693839	CTAA	C	--	--
gi|551720460|ref|NW_005785805.1|	2670708	T	TC	--	--
gi|551720460|ref|NW_005785805.1|	2670718	TC	T	--	--
gi|551720451|ref|NW_005785814.1|	2796326	TC	T	CHFR	PREDICTED: E3 ubiquitin-protein ligase CHFR
gi|551720447|ref|NW_005785818.1|	619751	C	CCCCCAACCCACCG	--	--
gi|551720445|ref|NW_005785820.1|	412728	TC	T	--	--
gi|551720445|ref|NW_005785820.1|	1534139	A	AC	--	--
gi|551720442|ref|NW_005785823.1|	1126796	T	TCTGCTGCTG	--	--
gi|551720442|ref|NW_005785823.1|	2596431	TG	T	--	--
gi|551720442|ref|NW_005785823.1|	3082998	C	CG	--	--
gi|551720442|ref|NW_005785823.1|	3456375	CAAA	C	--	--
gi|551720442|ref|NW_005785823.1|	3567077	ATT	A	--	--
gi|551720442|ref|NW_005785823.1|	3567082	CA	C	--	--
gi|551720435|ref|NW_005785829.1|	2691011	G	GC	--	--
gi|551720435|ref|NW_005785829.1|	2830802	C	CCT	NKX6-3	PREDICTED: homeobox protein Nkx-6.3
gi|551720429|ref|NW_005785835.1|	2819580	GCCA	G	BRAF	PREDICTED: serine/threonine-protein kinase B-raf isoform X1
gi|551720428|ref|NW_005785836.1|	891904	CG	C	PODXL2	PREDICTED: podocalyxin-like protein 2
gi|551720428|ref|NW_005785836.1|	892441	CG	C	--	--
gi|551720428|ref|NW_005785836.1|	1110043	GC	G	--	--
gi|551720428|ref|NW_005785836.1|	1429927	G	GCC	--	--
gi|551720428|ref|NW_005785836.1|	1429929	GAGA	G	--	--
gi|551720428|ref|NW_005785836.1|	1551412	AC	A	--	--
gi|551720428|ref|NW_005785836.1|	2575387	C	CCCG	*WNT7A	PREDICTED: protein Wnt-7a isoform X1
gi|551720428|ref|NW_005785836.1|	2881003	A	AC	--	--
gi|551720428|ref|NW_005785836.1|	3951680	TC	T	--	--
gi|551720422|ref|NW_005785842.1|	475415	GT	G	--	--
gi|551720422|ref|NW_005785842.1|	537758	T	TGG	--	--
gi|551720422|ref|NW_005785842.1|	1841716	CG	C	--	--
gi|551720422|ref|NW_005785842.1|	3716750	TG	T	--	--
gi|551720422|ref|NW_005785842.1|	4881084	T	TC	--	--
gi|551720422|ref|NW_005785842.1|	4881087	G	GC	--	--
gi|551720422|ref|NW_005785842.1|	4924424	CG	C	BCL11B	PREDICTED: B-cell lymphoma/leukemia 11B isoform X1
gi|551720418|ref|NW_005785846.1|	940815	C	CA	--	--
gi|551720418|ref|NW_005785846.1|	2018800	TG	T	--	--
gi|551720417|ref|NW_005785847.1|	280816	G	GC	--	--
gi|551720417|ref|NW_005785847.1|	280844	TC	T	--	--
gi|551720417|ref|NW_005785847.1|	280846	GC	G	--	--
gi|551720416|ref|NW_005785848.1|	591079	G	GC	--	--
gi|551720416|ref|NW_005785848.1|	1409474	C	CG	--	--
gi|551720416|ref|NW_005785848.1|	1514061	TTA	T	MAML3	PREDICTED: mastermind-like protein 3
gi|551720416|ref|NW_005785848.1|	1514064	T	TGGG	MAML3	PREDICTED: mastermind-like protein 3
gi|551720413|ref|NW_005785850.1|	175479	C	CG	--	--
gi|551720413|ref|NW_005785850.1|	3337515	GA	G	PTPRD	PREDICTED: receptor-type tyrosine-protein phosphatase delta-like isoform X10
gi|551720401|ref|NW_005785862.1|	457960	G	GC	LOC102393923	PREDICTED: uncharacterized protein LOC102393923
gi|551720399|ref|NW_005785864.1|	2388036	A	AC	--	--
gi|551720398|ref|NW_005785865.1|	130318	T	TG	--	--
gi|551720398|ref|NW_005785865.1|	146703	AC	A	KIRREL	PREDICTED: kin of IRRE-like protein 1 isoform X1
gi|551720397|ref|NW_005785866.1|	960689	T	TC	--	--
gi|551720397|ref|NW_005785866.1|	2354805	TCAC	T	--	--
gi|551720397|ref|NW_005785866.1|	2540875	AC	A	SMG6	PREDICTED: telomerase-binding protein EST1A
gi|551720394|ref|NW_005785869.1|	519647	ACGG	A	--	--
gi|551720394|ref|NW_005785869.1|	1313218	C	CT	LOC102414450	PREDICTED: LOW QUALITY PROTEIN: autism susceptibility gene 2 protein-like, partial
gi|551720389|ref|NW_005785874.1|	936321	G	GGT	CLEC16A	PREDICTED: protein CLEC16A-like
gi|551720389|ref|NW_005785874.1|	3938152	GAAT	G	PTBP3	PREDICTED: polypyrimidine tract-binding protein 3 isoform X1
gi|551720385|ref|NW_005785878.1|	424502	A	AC	--	--
gi|551720385|ref|NW_005785878.1|	676468	T	TG	--	--
gi|551720385|ref|NW_005785878.1|	676473	T	TG	--	--
gi|551720385|ref|NW_005785878.1|	676479	T	TG	--	--
gi|551720385|ref|NW_005785878.1|	1216083	T	TGGCCC	FCGRT	PREDICTED: IgG receptor FcRn large subunit p51 isoform X1
gi|551720385|ref|NW_005785878.1|	1926984	ATG	A	SLC22A23	PREDICTED: solute carrier family 22 member 23
gi|551720385|ref|NW_005785878.1|	1926987	CTCTCCA	C	SLC22A23	PREDICTED: solute carrier family 22 member 23
gi|551720382|ref|NW_005785881.1|	2778051	G	GT	ESR1	PREDICTED: LOW QUALITY PROTEIN: estrogen receptor
gi|551720379|ref|NW_005785884.1|	1165609	CT	C	--	--
gi|551720379|ref|NW_005785884.1|	2514286	T	TG	--	--
gi|551720378|ref|NW_005785885.1|	1007579	G	GC	--	--
gi|551720376|ref|NW_005785887.1|	465798	G	GC	--	--
gi|551720357|ref|NW_005785905.1|	15977787	TG	T	--	--
gi|551720357|ref|NW_005785905.1|	16741642	TA	T	--	--
gi|551720308|ref|NW_005785954.1|	560	T	TA	--	--
gi|551712903|ref|NW_005793301.1|	439	GT	G	--	--
gi|551708450|ref|NW_005797751.1|	454	A	AG	--	--
gi|551705876|ref|NW_005800325.1|	473	A	AG	--	--
gi|552098496|ref|NW_005440430.1|	4494	TA	T	--	--
gi|552090260|ref|NW_005448666.1|	597	TA	T	--	--
gi|552077610|ref|NW_005461314.1|	554	GT	G	--	--
gi|552071060|ref|NW_005467864.1|	416	CT	C	--	--
gi|552068476|ref|NW_005470448.1|	59	AG	A	--	--
gi|552054934|ref|NW_005474889.1|	1437	AG	A	--	--
gi|552052764|ref|NW_005476992.1|	468	A	AG	--	--
gi|552050963|ref|NW_005478398.1|	444	TC	T	--	--
gi|552048189|ref|NW_005480548.1|	845	G	GA	--	--
gi|552043732|ref|NW_005485005.1|	470	TA	T	--	--
gi|552041011|ref|NW_005487726.1|	1648	TC	T	--	--
gi|552036406|ref|NW_005492331.1|	139	AC	A	--	--
gi|552036272|ref|NW_005492465.1|	840	C	CT	--	--
gi|552036125|ref|NW_005492612.1|	802	TA	T	--	--
gi|552033088|ref|NW_005495649.1|	251	CA	C	--	--
gi|552029764|ref|NW_005498973.1|	637	G	GA	--	--
gi|552027693|ref|NW_005501044.1|	80825	GC	G	--	--
gi|552025994|ref|NW_005502743.1|	470	AG	A	--	--
gi|552024497|ref|NW_005503836.1|	486	C	CG	--	--
gi|552021145|ref|NW_005507188.1|	606	AT	A	--	--
gi|552017245|ref|NW_005511088.1|	834	AC	A	--	--
gi|552015949|ref|NW_005512384.1|	624	GT	G	--	--
gi|552006906|ref|NW_005521427.1|	79	GT	G	--	--
gi|552005997|ref|NW_005522336.1|	250	TA	T	--	--
gi|552004631|ref|NW_005523702.1|	189	CG	C	--	--
gi|552000235|ref|NW_005528098.1|	105	CA	C	--	--
gi|551998180|ref|NW_005530153.1|	562	A	AC	--	--
gi|551997729|ref|NW_005530604.1|	175	G	GA	--	--
gi|551993480|ref|NW_005534853.1|	1191	T	TA	--	--
gi|551993247|ref|NW_005535086.1|	568	TA	T	--	--
gi|551992930|ref|NW_005535403.1|	673	T	TC	--	--
gi|551991843|ref|NW_005536475.1|	443	GT	G	--	--
gi|551990354|ref|NW_005537949.1|	349	C	CT	--	--
gi|551990071|ref|NW_005538232.1|	36801	T	TC	--	--
gi|551990071|ref|NW_005538232.1|	56385	A	AGC	--	--
gi|551983371|ref|NW_005544932.1|	111	GA	G	--	--
gi|551981951|ref|NW_005546352.1|	434	CA	C	--	--
gi|551981864|ref|NW_005546439.1|	437	CT	C	--	--
gi|551981780|ref|NW_005546523.1|	459	CG	C	--	--
gi|551976463|ref|NW_005551840.1|	223	CT	C	--	--
gi|551974782|ref|NW_005553521.1|	500	C	CA	--	--
gi|551974728|ref|NW_005553575.1|	387	TA	T	--	--
gi|551974223|ref|NW_005554080.1|	400	CA	C	--	--
gi|551971822|ref|NW_005556481.1|	462	C	CG	--	--
gi|551966807|ref|NW_005561496.1|	61	G	GT	--	--
gi|551965486|ref|NW_005562817.1|	1055	CG	C	--	--
gi|551965118|ref|NW_005563185.1|	415	AG	A	--	--
gi|551964446|ref|NW_005563857.1|	827	G	GA	--	--
gi|551963817|ref|NW_005564486.1|	474	TA	T	--	--
gi|551962722|ref|NW_005565581.1|	412	CG	C	--	--
gi|551962468|ref|NW_005565835.1|	395	CG	C	--	--
gi|551962439|ref|NW_005565864.1|	628	TC	T	--	--
gi|551961339|ref|NW_005566964.1|	387	G	GA	--	--
gi|551953599|ref|NW_005574704.1|	299	GC	G	--	--
gi|551953138|ref|NW_005575165.1|	666	C	CT	--	--
gi|551950801|ref|NW_005577502.1|	488	TA	T	--	--
gi|551950776|ref|NW_005577527.1|	31	A	AC	--	--
gi|551950522|ref|NW_005577781.1|	721	T	TG	--	--
gi|551950150|ref|NW_005578153.1|	293	CG	C	--	--
gi|551949417|ref|NW_005578886.1|	522	CA	C	--	--
gi|551949396|ref|NW_005578907.1|	424	G	GA	--	--
gi|551949095|ref|NW_005579208.1|	913	CT	C	--	--
gi|551948349|ref|NW_005579954.1|	475	TA	T	--	--
gi|551948028|ref|NW_005580275.1|	304	TA	T	--	--
gi|551934154|ref|NW_005594149.1|	75	AC	A	--	--
gi|551933287|ref|NW_005595016.1|	718	TC	T	--	--
gi|551933101|ref|NW_005595202.1|	120	GC	G	--	--
gi|551931753|ref|NW_005596550.1|	508	GA	G	--	--
gi|551931589|ref|NW_005596714.1|	309	AC	A	--	--
gi|551930728|ref|NW_005597575.1|	107	G	GA	--	--
gi|551929588|ref|NW_005598715.1|	287	C	CG	--	--
gi|551928849|ref|NW_005599454.1|	453	A	AG	--	--
gi|551928691|ref|NW_005599612.1|	510	C	CA	--	--
gi|551928682|ref|NW_005599621.1|	385	CA	C	--	--
gi|551928084|ref|NW_005600219.1|	296	T	TC	--	--
gi|551927760|ref|NW_005600543.1|	485	CG	C	--	--
gi|551927391|ref|NW_005600912.1|	298	CT	C	--	--
gi|551917185|ref|NW_005611118.1|	149	TA	T	--	--
gi|551914776|ref|NW_005613527.1|	221	A	AG	--	--
gi|551914710|ref|NW_005613593.1|	454	TC	T	--	--
gi|551914530|ref|NW_005613773.1|	102	AT	A	--	--
gi|551913907|ref|NW_005614396.1|	536	T	TG	--	--
gi|551913387|ref|NW_005614916.1|	449	AC	A	--	--
gi|551908638|ref|NW_005619665.1|	211	C	CG	--	--
gi|551907558|ref|NW_005620745.1|	211	C	CT	--	--
gi|551906400|ref|NW_005621903.1|	685	AC	A	--	--
gi|551906079|ref|NW_005622224.1|	917	AG	A	--	--
gi|551905400|ref|NW_005622903.1|	411	CT	C	--	--
gi|551903950|ref|NW_005624353.1|	463	G	GT	--	--
gi|551903267|ref|NW_005625036.1|	445	TA	T	--	--
gi|551903109|ref|NW_005625194.1|	987	CG	C	--	--
gi|551903022|ref|NW_005625281.1|	339	G	GC	--	--
gi|551902949|ref|NW_005625354.1|	854	G	GC	--	--
gi|551887210|ref|NW_005635921.1|	97	C	CT	--	--
gi|551873612|ref|NW_005644314.1|	480	TC	T	--	--
gi|551872068|ref|NW_005645293.1|	431	CG	C	--	--
gi|551869682|ref|NW_005646764.1|	29	G	GA	--	--
gi|551869385|ref|NW_005646942.1|	483	GT	G	--	--
gi|551868761|ref|NW_005647324.1|	567	TC	T	--	--
gi|551867221|ref|NW_005648290.1|	574	G	GT	--	--
gi|551865014|ref|NW_005649652.1|	446	CG	C	--	--
gi|551864374|ref|NW_005650062.1|	340	CT	C	--	--
gi|551860741|ref|NW_005652325.1|	523	AG	A	--	--
gi|551859489|ref|NW_005653074.1|	654	AG	A	--	--
gi|551858136|ref|NW_005653869.1|	363	CT	C	--	--
gi|551857145|ref|NW_005654492.1|	388	T	TC	--	--
gi|551856312|ref|NW_005655005.1|	493	CG	C	--	--
gi|551854900|ref|NW_005655886.1|	290	AT	A	--	--
gi|551854666|ref|NW_005656035.1|	151	AT	A	--	--
gi|551854038|ref|NW_005656475.1|	383	G	GA	--	--
gi|551853642|ref|NW_005656726.1|	654	A	AT	--	--
gi|551849990|ref|NW_005659022.1|	593	GC	G	--	--
gi|551840241|ref|NW_005666327.1|	495	A	AC	--	--
gi|551836726|ref|NW_005669842.1|	413	C	CG	--	--
gi|551832727|ref|NW_005673841.1|	367	CA	C	--	--
gi|551830711|ref|NW_005675857.1|	491	CT	C	--	--
gi|551830086|ref|NW_005676482.1|	438	AG	A	--	--
gi|551829314|ref|NW_005677254.1|	448	CA	C	--	--
gi|551828587|ref|NW_005677981.1|	1535	CG	C	--	--
gi|551823703|ref|NW_005682865.1|	431	G	GT	--	--
gi|551818239|ref|NW_005688329.1|	2929	G	GT	--	--
gi|551816356|ref|NW_005690212.1|	2700	C	CT	--	--
gi|551814189|ref|NW_005692379.1|	132	GT	G	--	--
gi|551812521|ref|NW_005694047.1|	419	T	TG	--	--
gi|551812482|ref|NW_005694086.1|	39	G	GT	--	--
gi|551811260|ref|NW_005695308.1|	55	GA	G	--	--
gi|551809257|ref|NW_005697311.1|	374	A	AT	--	--
gi|551807614|ref|NW_005698954.1|	595	C	CT	--	--
gi|551807613|ref|NW_005698955.1|	97	C	CT	--	--
gi|551807424|ref|NW_005699144.1|	661	G	GA	--	--
gi|551806195|ref|NW_005700373.1|	626	GC	G	--	--
gi|551805065|ref|NW_005701503.1|	433	GT	G	--	--
gi|551805055|ref|NW_005701513.1|	142	A	AC	--	--
gi|551801136|ref|NW_005705432.1|	582	A	AG	--	--
gi|551799501|ref|NW_005707067.1|	445	GT	G	--	--
gi|551797062|ref|NW_005709506.1|	884	G	GA	--	--
gi|551797008|ref|NW_005709560.1|	694	TC	T	--	--
gi|551796895|ref|NW_005709673.1|	128	C	CT	--	--
gi|551795320|ref|NW_005711248.1|	499	CG	C	--	--
gi|551794802|ref|NW_005711766.1|	54	AT	A	--	--
gi|551794211|ref|NW_005712357.1|	438	CA	C	--	--
gi|551793259|ref|NW_005713309.1|	574	G	GA	--	--
gi|551792151|ref|NW_005714417.1|	773	AC	A	--	--
gi|551791971|ref|NW_005714597.1|	641	A	AT	--	--
gi|551791412|ref|NW_005715156.1|	421	GT	G	--	--
gi|551791177|ref|NW_005715391.1|	67	TA	T	--	--
gi|551790739|ref|NW_005715829.1|	76	GT	G	--	--
gi|551789488|ref|NW_005717080.1|	793	T	TA	--	--
gi|551784541|ref|NW_005722027.1|	428	A	AC	--	--
gi|551784115|ref|NW_005722453.1|	191	T	TG	--	--
gi|551784114|ref|NW_005722454.1|	615	A	AC	--	--
gi|551782978|ref|NW_005723590.1|	548	AC	A	--	--
gi|551782805|ref|NW_005723763.1|	482	A	AG	--	--
gi|551779111|ref|NW_005727457.1|	534	G	GT	--	--
gi|551777339|ref|NW_005729229.1|	576	TG	T	--	--
gi|551776802|ref|NW_005729766.1|	543	T	TC	--	--
gi|551776770|ref|NW_005729798.1|	601	G	GA	--	--
gi|551774940|ref|NW_005731628.1|	737	A	AT	--	--
gi|551774896|ref|NW_005731672.1|	240	TC	T	--	--
gi|551774112|ref|NW_005732456.1|	30	T	TA	--	--
gi|551773088|ref|NW_005733480.1|	62	AC	A	--	--
gi|551771362|ref|NW_005735206.1|	296	A	AG	--	--
gi|551768192|ref|NW_005738376.1|	137	A	AC	--	--
gi|551767142|ref|NW_005739426.1|	183	CG	C	--	--
gi|551765573|ref|NW_005740995.1|	804	T	TG	--	--
gi|551752538|ref|NW_005753955.1|	1580	AG	A	--	--
gi|551752061|ref|NW_005754432.1|	341	G	GC	--	--
gi|551748725|ref|NW_005757768.1|	1423	GT	G	LOC102405416	PREDICTED: telomere length regulation protein TEL2 homolog
*Indicates an embryonic hindlimb morphogenesis gene
