# Supplementary material for: Elucidating the genetic basis of an oligogenic birth defect using whole genome sequence data in a non-model organism, Bubalus bubalis
Source: Sci Rep. 2017 Jan 3;7:39719. doi: 10.1038/srep39719 (PMC5206621; doi:10.1038/srep39719)
Supplement: Supplementary Dataset 3 [file srep39719-s4.xls]

## Sheet: DataSet3
Supplementary Dataset 3. Annotated genes identified from homozygosity mapping via de novo assembly (analysis of significantly larger contigs following FDR correction).
Bilateral Cases	Unilateral Cases	Controls
ABCA7	ABCA7	ABTB2
ABCD1	ABHD16A	AFF1
ABR	ABTB2	AIDA
ABTB2	ACADSB	AK5
ACADSB	ACSF2	ANKRD46
ACBD4	ACSL5	ANO3
ACP2	ACTN1	ARHGAP31
ACSF2	ADCY4	ARHGEF3
ACTN1	ADRBK2	ARMC2
ACTN4	AGAP1	ASTN1
ACTR2	AHDC1	ATG7
ACVR1C	AIF1	ATP11C
ADAMTS9	AIPL1	ATP2C1
ADARB2	AK5	AWAT2
ADAT1	AKAP5	BBX
ADCK2	AKT3	BRD4
ADCY4	AMIGO1	BTBD10
ADRBK2	AMIGO3	C8A
ADSL	ANGPTL6	CAND1
AEN	ANKRD2	CAPN6
AFF1	ANKRD32	CAPRIN1
AFF2	ANKS3	CCDC66
AGAP1	AP2B1	CCR7
AGMAT	APEH	CDC14B
AGRN	APOM	CDK13
AHDC1	ARAP1	CDK8
AKAP11	ARHGAP4	CHD2
AKT2	ARHGAP9	CLTC
AKT3	ARHGEF16	COL5A2
AKTIP	ARHGEF17	CPEB4
ALDOA	ARHGEF25	CYFIP1
*ALX4	ARHGEF3	DCBLD2
AMIGO3	ARHGEF39	DENND4A
ANGPTL6	ARID3A	DIP2C
ANK2	ARNTL	DNM3
ANKLE2	ARSI	DRG1
ANKRD2	ASS1	DSC1
ANKRD32	ATG16L1	EDA
AP1S1	ATG5	EHBP1
AP2B1	ATOH8	EIF4ENIF1
AP4B1	ATP11C	ELAVL4
APEH	ATP1A3	ELOVL6
APOA1	ATP2A3	ENPEP
APOA4	ATP2B1	EPB41
APOC3	ATP4A	ERC1
ARFGAP1	ATP6V1F	EXOSC10
ARFGAP2	ATXN7L2	F5
ARFGEF2	AVPR2	FAF1
ARHGAP44	B4GALNT1	FAM178A
ARHGAP9	BACH2	FAM208A
ARHGDIA	BAG6	FAM49A
ARHGEF11	BAIAP2L2	FAM49B
ARHGEF2	BANF1	FNDC3B
ARHGEF25	BARHL1	FNIP2
ARHGEF3	BCL7C	FRMPD4
ARHGEF39	BHLHE22	FYN
ARID3A	BIRC6	GABRA1
ARL16	BOP1	GLS
ARL2BP	BSDC1	GPCPD1
ARNTL	BSN	GPR151
ARSI	BTBD10	HABP4
ASPHD2	BUB3	HERC4
ATAD2	BZRAP1	HGF
ATG5	C1QTNF1	HUWE1
ATP1A3	CA9	IGF1
ATP2A2	CALU	IKZF2
ATP2A3	CAMK2A	IRS4
ATP2B1	CAMK2G	ITCH
ATP4A	CAMKK1	ITGA11
ATP5L	CAMKV	JAZF1
ATP6V1F	CAMTA1	KCNB2
ATRAID	CANT1	KCTD20
ATRN	CAPRIN1	KDR
AXL	CATSPER1	KIF18A
AZU1	CCDC107	KLHL8
B4GALNT1	CCDC136	KRT71
B9D2	CCDC157	KRT72
BACH2	CCDC28B	KRT74
BAD	CCDC66	LCMT2
BAIAP2L1	CCDC85B	LOC102389495
BAMBI	CCND2	LOC102389550
BBX	CD3EAP	LOC102390206
BCAP31	CD5	LOC102390231
BCKDHA	CD6	LOC102391652
BCL11B	CD72	LOC102392262
BCL2L10	CD74	LOC102392358
BCL2L15	CDHR4	LOC102393305
BCL7C	CDK12	LOC102393535
BIRC6	CDX1	LOC102393899
BIRC7	CFL1	LOC102394482
BLVRB	CHAD	LOC102394755
BOLA2B	CHCHD1	LOC102394969
BRAF	CHMP4A	LOC102397429
BSN	CHST11	LOC102397537
BTBD10	CHTF8	LOC102398186
BUB3	CIDEB	LOC102398239
C1QTNF1	CIRH1A	LOC102398565
CA9	CKM	LOC102399306
CAAP1	CLUAP1	LOC102399821
CACNA1A	CNN2	LOC102400990
CACNA1D	COG8	LOC102401046
CAD	COL5A3	LOC102401343
CALHM1	COMMD4	LOC102402960
CALHM2	CPEB3	LOC102403650
CALHM3	CREB3	LOC102403782
CALML4	CSF3R	LOC102405529
CALR3	CSNK2B	LOC102406068
CALU	CST6	LOC102407056
CAMK2A	CTNNBL1	LOC102408536
CAMKV	CTNS	LOC102409527
CAMTA1	CTSW	LOC102410532
CAMTA2	DCAF10	LOC102411834
CAPN12	DCAF11	LOC102412019
CAPRIN1	DCAF6	LOC102412025
CASC3	DCDC2B	LOC102412420
CASP9	DCTN2	LOC102415213
CCDC101	DDIT3	LOC102415288
CCDC107	DDX31	LOC102415500
CCDC12	DEDD2	LOC102415861
CCDC132	DHRS1	LOC102416370
CCDC136	DMKN	LRMP
CCDC137	DMTF1	MANSC4
CCDC157	DNAJC11	MAP2
CCDC41	DNASE1	MBD5
CCDC42	DNMT1	MEF2C
CCDC6	DOCK2	METTL15
CCDC66	DPH1	MIA3
CCDC78	DRAP1	MICAL2
CCDC82	DST	MICALCL
CCDC88B	DTX3	MPDZ
CCDC97	DYSF	MRPS35
CCL22	EBF1	MTDH
CCND1	EBF3	MTOR
CCND2	EFEMP2	MUC16
CD22	EGLN3	MYCBP2
CD2BP2	EIF1AD	MYSM1
CD40	EIF3G	N4BP1
CD5	EIF3I	NAT10
CD6	EMC6	NCAM1
CD72	EMC9	NFATC3
CD74	EME1	NFYC
CD79B	ENGASE	NHEJ1
CD97	EPCAM	NIPA2
CDC16	ERCC1	NIPBL
CDC25C	ERCC2	NLK
CDC6	ESPN	NPTN
CDCA7	ESRRG	NRG1
CDH22	EVA1B	NRP2
CDH7	EXOSC1	NSD1
CDHR2	EXOSC4	NUP93
CDHR4	FAM101B	NUP98
CDK10	FAM166B	OVCH1
CDK12	FAM167B	PAPPA2
CDON	FAM186B	PICALM
CDX1	FAM203A	PIGC
CEBPA	FAM208A	PPARGC1B
CEBPG	FAM212A	PRKAG2
CELA2A	FAM213B	PRKD1
CELF6	FAM229A	PRKG2
CELSR1	FAM53B	PTPLB
CFD	FAM64A	PTRH2
CHAC1	FANCI	R3HDM2
CHAD	FBN1	RAB24
CHAMP1	FBRS	RGS1
*CHD7	FEZ1	RGS17
CHDH	FFAR2	RICTOR
CHERP	FGF23	RNF2
CHFR	FGF6	RRN3
CHMP1A	FGFR2	SELP
CHMP4A	FGR	SERPINB12
CHRNA4	FIBP	SERPINB13
CHRNE	FITM1	SF3B1
CHST6	FLNC	SFSWAP
CHTF18	FMNL3	SHROOM4
CHTF8	FOSB	SIPA1L2
CIDEB	FOSL1	SIRT1
CIRH1A	FOXI1	SKAP2
CISD1	FOXP1	SLC24A1
CKS2	FRYL	SLC36A1
CLASP1	FUT11	SLC4A10
CLEC17A	GAL3ST3	SLC7A8
CLN6	GAPDHS	SMAD2
CLPB	GAS2L2	SMC2
CLUAP1	GATSL3	SMC3
CMIP	GBA2	SMG9
CMTM5	GINS2	SMIM3
CNN2	GLI1	SPATA31D1
CNNM3	GLYR1	ST3GAL6
CNNM4	GMPPB	STAG2
CNTD2	GMPR2	STK38
CNTN4	GNS	SUPT3H
COG8	GPAA1	SUV420H1
COL17A1	GPANK1	SYK
COL20A1	GPX4	TAX1BP1
COL22A1	GRIK4	TCERG1
COL27A1	GRIK5	TENM2
COL5A3	GRIN3B	TGM5
COMMD4	GSE1	TGM7
CORO1A	GSG2	TIGIT
CPAMD8	GTF3A	TMEM200B
CPLX2	GTF3C1	TMEM39A
CREB3	GTF3C4	TNRC6A
CRK	HAS3	TRMT1L
CRTAC1	HCFC1	TRPS1
CRYBA4	HDAC1	TUSC3
CRYBB1	HDAC7	UBE2H
CSE1L	HES2	UBE3A
CSF3R	HES5	UMODL1
CSRP3	HIC1	VPS53
CTBP2	HIF1AN	WNK1
CTIF	HIPK2	WTAP
CTNNBL1	HMCN2	YTHDC1
CTRC	HMGA2	ZFHX4
CTSA	HMGB4	ZMYND11
CTXN2	HMHA1	ZZZ3
CUX1	HMX2
CX3CL1	HMX3
CYSTM1	HOGA1
CYTIP	HORMAD2
DBNDD1	HSF1
DCAF11	HSF5
DCAF6	HSPA2
DCAKD	IER2
DCLRE1B	IFI6
DCTN2	IGSF9B
DCTPP1	IL21R
DDB2	IL4R
DDIT3	INHBC
DDX39A	INHBE
DDX42	INPP5D
DEDD2	IP6K1
DEF8	IPO4
DENND2A	IQCC
DENND4C	IQGAP2
DEPDC5	IQSEC2
DET1	IRAK1
DGKH	IRF2BPL
DHRS1	IRF5
DHX35	IRF9
DLGAP4	ITGAE
DLL3	JAM3
DLL4	KCNAB2
DMKN	KCNH3
DNAH17	KCNH6
DNAJB1	KCP
DNAJC16	KCTD20
DNAJC5G	KDM4B
DNASE1	KDM5C
DOC2A	KIAA0556
DOCK9	KIAA1199
DPEP1	KIAA1875
DPF1	KIF5A
DPH1	KIRREL
DTX3	KLC3
E2F8	KLHL21
EBF1	KPNA6
EBF2	KRTDAP
EDAR	L1CAM
EFCAB4B	LCK
EFHD2	LHPP
EFS	LIF
EGR1	LNX2
EI24	LOC102389495
EIF2B4	LOC102389524
EIF3G	LOC102390468
EIF3K	LOC102390669
EIF4E1B	LOC102391275
ELANE	LOC102391593
ELAVL4	LOC102391600
ELL	LOC102391681
EMC9	LOC102391736
EME1	LOC102391773
EMR3	LOC102391911
ENDOV	LOC102392455
ENGASE	LOC102393427
ENO3	LOC102393448
EPM2AIP1	LOC102393803
EPS15L1	LOC102393877
ERG	LOC102393941
ESRRA	LOC102393946
ESRRG	LOC102394277
ETF1	LOC102394585
EVA1B	LOC102394682
EXOSC1	LOC102394779
EXOSC5	LOC102395440
EXT2	LOC102395458
F2RL3	LOC102396423
FAF2	LOC102396653
FAM166B	LOC102396729
FAM177A1	LOC102397434
FAM195A	LOC102397468
FAM195B	LOC102397549
FAM208A	LOC102397878
FAM212A	LOC102398073
FAM213B	LOC102398824
FAM53B	LOC102398906
FAM53C	LOC102399179
FAM57B	LOC102399540
FAM71F1	LOC102399765
FAM83A	LOC102400196
FANCA	LOC102400300
FANCI	LOC102400720
FAT1	LOC102400893
FBLN7	LOC102400991
FBRS	LOC102401055
FBRSL1	LOC102401297
FBXL16	LOC102401562
FBXL20	LOC102401685
FBXL21	LOC102402005
FBXO39	LOC102402961
FER1L5	LOC102402970
FEZ1	LOC102404292
FFAR1	LOC102405586
FFAR2	LOC102405607
FFAR3	LOC102406142
FGF12	LOC102406222
FGF18	LOC102406772
FGF23	LOC102406922
FGF4	LOC102406967
FGF6	LOC102407253
FGFR2	LOC102407267
FGR	LOC102407627
FHAD1	LOC102407710
FITM1	LOC102408021
FKBP2	LOC102408423
FLI1	LOC102408579
FLNC	LOC102408703
FOLR2	LOC102408787
FOXB1	LOC102408840
FOXO1	LOC102408860
FOXP1	LOC102408880
FRS3	LOC102409340
FRYL	LOC102409661
FSCN2	LOC102411130
FTSJ3	LOC102411961
GADD45B	LOC102412779
GAPDHS	LOC102413521
GAS2L2	LOC102413815
GAS8	LOC102414472
GATSL3	LOC102414743
GBA2	LOC102414839
GCGR	LOC102414930
GDF15	LOC102415195
GDPD3	LOC102415514
GHRH	LOC102416138
GIPC1	LRCH1
GLI1	LRFN2
GMFG	LRIG1
GMPPB	LRP1
GMPR2	LRRC59
GNG13	LSM10
GNG7	LTB4R
GOLGA3	LY6G5B
GP1BA	LY6G5C
GPC4	LY6G6C
GPR137	LYL1
GPRIN1	MAB21L2
GPX4	MAF1
GRAMD2	MAN2C1
GRIK5	MANSC4
GRIN3B	MAP1B
GRK5	MARCKSL1
GTF3C2	MARK4
GTSE1	MARS
HAGHL	MBD6
HAS3	MCRS1
HDAC7	MCTP1
HEATR6	MDP1
HEPACAM2	MEF2C
HES4	MEGF6
HES5	MESDC2
HEXA	METTL21C
HEXIM1	MGMT
HEXIM2	MICALL1
HGS	MMEL1
HIBADH	MMP28
HIC1	MMS19
HIPK1	MON1A
HIPK2	MORN1
HIPK4	MORN4
HIRIP3	MPC2
HK1	MPDZ
HMHA1	MPO
HMOX1	MRPL27
HMX2	MRPL4
HMX3	MRPS15
HNF1B	MRPS27
HNRNPUL1	MRPS35
HOGA1	MSI2
HOMER2	MSMP
HORMAD2	MST1
HPS4	MST1R
HRH2	*MSX1
IDH3G	MTHFD1
IER2	MTIF3
IFI30	MTSS1
IFI6	MUS81
IFT46	MYCBPAP
IGF1	MYO18B
IGF2BP3	MYO1A
IGIP	MYOZ1
IL12RB1	NAA10
IL25	NAA60
INCA1	NAB2
INHBC	NACC1
INHBE	NAT10
INO80	NDST2
INO80E	NDUFB8
INPP5K	NEDD8
INPPL1	NEIL1
INSRR	NEUROD2
IP6K1	NFIX
IPMK	NIP7
IPO4	NKX1-2
IRF5	NLRC3
IRF9	NOL9
ISG15	NOP9
ISG20	NPAS3
ISYNA1	NPHP4
ITPKB	NR4A2
JMJD8	NTN1
JRKL	NUDT16L1
JUND	OAS1
KAL1	OAS2
KANSL3	OPA3
KARS	OPLAH
KBTBD12	OPN1SW
KCNJ16	OSCP1
KCNJ2	OSM
KCNK10	OVCA2
KCNK4	P2RX1
KCNQ4	P2RX5
KCP	P2RY11
KCTD10	P2RY6
KDM2A	PANK4
KDM2B	PAX2
KDM3B	PAX7
KDM4B	PBX1
KHDRBS3	PCDH1
KIAA0391	PCK2
KIAA0753	PDE2A
KIAA0754	PDF
KIAA0907	PDLIM1
KIAA1199	PEX10
KIAA1217	PEX12
KIF1C	PGAM1
KIF5A	PGAP3
KISS1R	PHF13
KLHL17	PHKG2
KMT2A	PICK1
KRTDAP	PIP4K2C
L1CAM	PITPNM3
LAPTM5	PJA1
LECT2	PKNOX2
LGALS7	PLCH2
LHPP	PLEKHG5
LIF	PLXNA4
LINGO1	PNMT
LINGO3	POLG
LITAF	POLR2E
LMAN2L	POLR2F
LMNB2	POU2F2
LOC102388904	POU3F1
LOC102389111	PPAN
LOC102389139	PPFIBP1
LOC102389495	PPL
LOC102389595	PPM1N
LOC102390379	PPP1R13L
LOC102390468	PPP1R1B
LOC102390625	PPP1R36
LOC102390993	PRDM1
LOC102391078	PRDM16
LOC102391171	PREX1
LOC102391344	PRICKLE2
LOC102391403	PRPF40B
LOC102391612	PRRC2A
LOC102391661	PSMA5
LOC102391694	PSME1
LOC102392216	PSME2
LOC102392588	PTPN9
LOC102392735	PTPRS
LOC102393427	RABAC1
LOC102393448	RABGGTA
LOC102393803	RASL10B
LOC102393839	RBFOX1
LOC102393941	RBFOX3
LOC102394085	RDH8
LOC102394430	REEP3
LOC102394491	RELT
LOC102394538	RENBP
LOC102394612	REP15
LOC102394779	RER1
LOC102394813	RGP1
LOC102395302	RIPK3
LOC102395847	RNF123
LOC102395899	RNF215
LOC102396002	RNF31
LOC102396366	RNF40
LOC102396424	RNF43
LOC102396653	ROGDI
LOC102396900	RPH3A
LOC102396959	RPRD1B
LOC102397257	RSAD1
LOC102397468	RTN2
LOC102397532	RTN4RL1
LOC102397549	RUSC2
LOC102397878	S1PR2
LOC102397879	SAG
LOC102398186	*SALL1
LOC102398824	SART1
LOC102398906	SBNO2
LOC102399080	SBSN
LOC102399262	SCXA
LOC102399540	SDCCAG8
LOC102399573	SEC24C
LOC102399579	SEPT1
LOC102399584	SF3A1
LOC102399725	SF3B2
LOC102399765	SH3D21
LOC102399925	SHARPIN
LOC102400041	SHPK
LOC102400084	SIN3A
LOC102400196	SIPA1L1
LOC102400285	SIPA1L3
LOC102400377	SIT1
LOC102400592	SKI
LOC102400824	SLA
LOC102400890	SLC10A4
LOC102400893	SLC16A8
LOC102401055	SLC25A26
LOC102401129	SLC26A10
LOC102401214	SLC48A1
LOC102401315	SLC6A1
LOC102401416	SLC6A11
LOC102401562	SLC6A7
LOC102401737	SLC8B1
LOC102401801	SLFN11
LOC102402005	SLFN14
LOC102402068	SLX4
LOC102402197	SMAD3
LOC102402518	SMG6
LOC102402825	SNTB2
LOC102402960	SNUPN
LOC102402961	SNX32
LOC102402970	SORBS1
LOC102403160	SORT1
LOC102403473	SOX10
LOC102403620	SPAG9
LOC102403630	SPATC1
LOC102403642	SPATS2
LOC102404236	ST3GAL5
LOC102404292	STARD10
LOC102404478	STARD3
LOC102404544	STAT6
LOC102405353	STK38
LOC102405607	STK40
LOC102405685	STX10
LOC102405975	STX8
LOC102406287	SUPT4H1
LOC102406542	SV2C
LOC102406766	SYN3
LOC102406922	SYNPO2L
LOC102406967	SYPL2
LOC102407042	TAC3
LOC102407297	TANC2
LOC102407379	TANGO6
LOC102407710	TAX1BP3
LOC102408361	TBC1D10A
LOC102408539	TBC1D30
LOC102408561	TBCEL
LOC102408579	TCAP
LOC102408703	TCOF1
LOC102408787	TEAD4
LOC102408811	TECTA
LOC102408859	TERF2
LOC102408860	TESK1
LOC102408880	TGM1
LOC102409177	THAP3
LOC102409340	THRAP3
LOC102409538	THRB
LOC102409661	TIAM1
LOC102411309	TIMP3
LOC102411749	TINF2
LOC102411961	TLE3
LOC102412218	TLN1
LOC102412258	TLN2
LOC102412535	TM9SF1
LOC102412746	TMBIM6
LOC102412890	TMED6
LOC102413521	TMEM106C
LOC102413537	TMEM147
LOC102413705	TMEM187
LOC102413821	TMEM194A
LOC102414016	TMEM234
LOC102414031	TMEM243
LOC102414472	TMEM259
LOC102414685	TMEM92
LOC102414862	TNC
LOC102414863	TNFRSF25
LOC102414911	TNPO3
LOC102414960	TP73
LOC102415074	TPCN1
LOC102415195	TPM2
LOC102415206	TPP2
LOC102415315	TPRG1L
LOC102415400	TRABD2B
LOC102415514	TRAIP
LOC102415570	TRAP1
LOC102415727	TRMT1
LOC102415978	TSGA10IP
LOC102416067	TSHZ3
LOC102416080	TSSK3
LOC102416201	TSSK4
LRCOL1	TTC34
LRFN4	TTI1
LRP1	TXLNA
LRRC25	UBA7
LRRC48	UBN1
LRRC59	UBTD1
LRRC71	USP54
LSM10	UTP11L
LSM7	VASP
LTB4R	VDR
LYL1	VPS37C
MACF1	VPS4A
MADD	VSTM2L
MAML2	VTI1A
MAN2C1	WDR18
MANBAL	WRAP73
MAP3K10	XYLT2
MAP4K1	ZAR1
MAP4K4	ZBTB1
MAPK3	ZBTB25
MAPK4	ZBTB48
MAR10	ZDHHC16
MAR4	ZDHHC6
MARS	ZEB2
MAST3	ZFHX4
MBD6	ZMIZ1
MBNL1	ZNF423
MBNL2	ZNF500
MBTD1	ZNF521
MCM5	ZNF526
MCTP1	ZNF574
MDFI	ZNF629
MDP1	ZSWIM8
*MED1	ZZZ3
MED16
MED29
MED31
MED9
MEIS2
MESDC2
METRN
MINK1
MISP
MLH1
MMAB
MMEL1
MMP28
MMP9
MMS19
MON1A
MORN1
MORN3
MORN4
MPC2
MPDZ
MPPED2
MPV17
MPV17L2
MRC2
MRO
MROH8
MRPL12
MRPL27
MRPL37
MRPL46
MRPS11
MRPS15
MRPS31
MSI2
MSLN
MSLNL
MSMP
MST1
MST1R
MTOR
MTSS1
MUC12
MVB12B
MVK
MYBPC3
MYCBPAP
MYEF2
MYH7
MYL10
MYL3
MYO18B
MYO1A
MYO1C
MYOCD
NAA60
NAB2
NACC1
NARFL
NAT10
NAT16
NAV2
NBEAL2
NCOA2
NCOA5
NDUFB2
NDUFB7
NEDD8
NEIL1
NEURL1
NEURL2
NEUROD2
NFIX
NFYC
NGDN
NIP7
NKX2-5
NKX2-8
NLRC3
NME2
NMT1
NOC2L
NOL11
NOP9
NPLOC4
NPM1
NPR2
NPTX1
NPTX2
NR1H3
NR5A2
NRBP1
NRG1
NRG2
NRP1
NRXN2
NTN1
NTRK1
NXN
NXPH4
OAZ1
OLFM2
OLFML3
OPN1SW
ORAI1
ORAOV1
OSCP1
OSM
OVCA2
OXLD1
P2RX1
P2RX2
P2RY11
P4HB
PACSIN3
PAF1
PALM
PANK4
PARP6
PBX1
PC
PCIF1
PCK2
PDCD11
PDE4C
PDE4D
PDE6G
PDF
PDZD4
PEAR1
PEBP4
PECR
PEMT
PEPD
PEX10
PEX12
PFN1
PGAM1
PGAM5
PGC
PGPEP1
PGS1
PHKG2
PHOX2A
PIAS1
PIGQ
PIK3R2
PIP4K2C
PITPNA
PITPNC1
PJA1
PKM
PKN1
PKNOX2
PLCB3
PLCD3
PLCH2
PLD2
PLD3
PLEKHG2
PLEKHN1
PLLP
PLTP
PLXNB3
PLXNC1
POLE
POLG
POLR2E
POU2F2
PPAN
PPM1G
PPP1R14B
PPP1R27
PPP2R2C
PPP2R3C
PPP4C
PRCC
PRDM1
PRDM14
PRDX5
PRICKLE2
PRICKLE4
PRMT7
PRMT8
PRR14
PRR14L
PRTN3
PRX
PSAPL1
PSD3
PSMC3
PSMC5
PSME1
PSME2
PTBP1
PTCHD2
PTGER1
PTH1R
PTPN22
PTPN9
PTPRS
PUM2
PURA
PVRL1
PXMP2
PYGM
QPRT
R3HCC1L
R3HDM4
RAB3A
RAB40C
RABGGTA
RAI1
RAI14
RALGAPB
RANBP17
RAPGEFL1
RARA
RASA3
RASD1
RASD2
RASGRP2
RASL10B
RBFOX1
RBFOX3
RBL2
RCE1
RDH8
REEP2
RELL1
RER1
RERE
RFX7
RGP1
RGS10
RGS3
RGS7
RHBDL1
RHBDL3
RHCG
RHOBTB1
RHOD
RHOT1
RHOT2
RIMS3
RIPK3
RIT1
RNF123
RNF167
RNF215
RNF223
RNF31
RNF40
RNF44
*RPGRIP1L
RPN2
RPRD1B
RPS16
RPS6
RPS6KA4
RPUSD1
RSAD1
RSPRY1
RTN4RL1
RUNX2
RUSC2
RUVBL1
RXFP4
RYR1
*SALL1
SAMD11
SAMD4B
SBNO2
SBSN
SCN4A
SDC1
SDC3
SDCCAG8
SEC61A1
SECISBP2
SEL1L3
SEMA4D
SEMA6A
SEPHS2
SEPT1
SERPINE1
SERTAD1
SERTAD3
SETD2
SEZ6L
SF1
SF3A1
SH2D2A
SH3D21
SH3RF3
SHB
SIK3
SIN3A
SIN3B
SIPA1L1
SIPA1L3
SIT1
SLC10A4
SLC12A1
SLC12A5
SLC13A5
SLC24A5
SLC25A10
SLC25A11
SLC26A10
SLC29A3
SLC30A3
SLC35E1
SLC39A13
SLC43A2
SLC48A1
SLC5A6
SLC6A7
SLC6A8
SLFN14
SLITRK1
SLK
SLX1A
SLX4
SMAD7
SMARCD2
SMG6
SMPD3
SMURF1
SNCB
SNN
SNTB2
SNUPN
SNX17
SORBS1
SPAG7
SPAG8
SPAG9
SPATA25
SPATA2L
SPATA33
SPI1
SPIRE2
SPN
SPPL2B
SPRED2
SREBF1
SRGAP3
SRP54
SRPK3
SRRD
SSBP3
SSBP4
SSR2
SSR4
ST3GAL1
STAT6
STAU1
STC2
STK40
STOX2
STT3A
STUB1
STX10
STX8
SULT1A1
SUPT5H
SYT11
SYT12
TAC3
TACR2
TAF5
TANC2
TANGO6
TAOK2
TBC1D10A
TBC1D10B
TBX6
TCF25
TCF4
TCF7L2
TCOF1
TECR
TERF2
TERF2IP
TESK1
TEX40
TFEB
TFIP11
TGFB1
TGFBI
TGM1
THRAP3
TIAL1
TIAM1
TIMM13
TIMM22
TIMM50
TINF2
TJP1
TLE3
TLK2
TLN1
TLN2
TLX3
TM9SF1
TMED6
TMEM106C
TMEM130
TMEM147
TMEM169
TMEM170A
TMEM194A
TMEM202
TMEM219
TMEM231
TMEM25
TMEM259
TMEM87B
TMEM91
TMEM92
TMPRSS4
TMPRSS9
TNC
TNPO3
TNRC6B
TOB1
TOMM6
TPM2
TPST2
TRABD2B
TRAIP
TRANK1
TRAP1
TRIM54
TRIM56
TRMT1
TRMT112
TRMU
TRRAP
TSHZ3
TSPAN10
TSPAN15
TSPAN17
TSSK4
TTC23L
TTC36
TTC38
TTC9B
TTI1
TXNDC11
TXNDC17
UBA7
UBE2D1
UBE3B
UBE4A
UBIAD1
UBTD1
UCN
UNC5B
UPF3A
USMG5
USP49
UTP18
VDR
VEGFB
VGF
VPS18
VPS37C
VPS4A
VPS9D1
VSTM2L
WAC
WDR18
WDR24
WDR90
WFIKKN1
WFIKKN2
WFS1
WHAMM
WIPF2
XAF1
XRCC5
XYLT2
YPEL3
YWHAE
YWHAH
ZAR1
ZDHHC13
ZDHHC16
ZEB2
ZFHX2
ZFHX4
ZFP36
ZFP36L1
ZFP90
ZG16
ZHX1
ZMIZ1
ZNF207
ZNF276
ZNF335
ZNF407
ZNF423
ZNF48
ZNF513
ZNF521
ZNF526
ZNF536
ZNF574
ZNF629
ZNF664
ZNF684
ZNF688
ZNF689
ZNF771
ZNF827
ZRANB1
ZSWIM1
ZSWIM3
ZZEF1
*Indicates an embryonic hindlimb morphogenesis gene
