# Supplementary material for: Elucidating the genetic basis of an oligogenic birth defect using whole genome sequence data in a non-model organism, Bubalus bubalis
Source: Sci Rep. 2017 Jan 3;7:39719. doi: 10.1038/srep39719 (PMC5206621; doi:10.1038/srep39719)
Supplement: Supplementary Dataset 4 [file srep39719-s5.xls]

## Sheet: DataSet4
Supplementary Dataset 4. Annotated genes identified from homozygosity mapping via de novo assembly (analysis of contigs in the 99th percentile for size).
Bilateral Cases	Unilateral Cases	Controls
AAAS	A2ML1	A1CF
AADACL4	AADACL4	AASDH
AAED1	AAGAB	ABAT
AAGAB	AAMDC	ABCA1
AAR2	AAMP	ABCA10
AATF	AAR2	ABCA4
AATK	AATK	ABCA6
ABCA6	ABCA1	ABCA9
ABCA7	ABCA7	ABCD2
ABCA9	ABCC10	ABHD6
ABCC3	ABCC12	ABTB2
ABCC4	ABCC3	ACADSB
ABCD1	ABCC4	ACAT1
ABCD2	ABCD1	ACMSD
ABCF1	ABCD2	ACOT11
ABCF3	ABCF1	ACPL2
ABHD13	ABCF3	ACSL6
ABHD16A	ABCG1	ACSS2
ABHD2	ABCG5	ACTG2
ABHD8	ABCG8	ACTL6A
ABI2	ABHD12B	ADAD1
ABLIM1	ABHD13	ADAL
ABLIM2	ABHD16A	ADAM23
ABR	ABHD16B	ADAMTS17
ABTB2	ABHD2	ADAMTS9
ACADS	ABI1	ADCY1
ACADSB	ABI2	ADCY2
ACAP2	ABI3BP	ADCYAP1R1
ACAP3	ABL2	ADD3
ACAT2	ABLIM1	ADIPOQ
ACBD4	ABLIM2	ADORA3
ACD	ABR	ADSS
ACER1	ABTB2	AFF1
ACHE	ACACB	AFTPH
ACO2	ACADS	AGBL4
ACOT7	ACADSB	AHCYL1
ACOX1	ACAN	AICDA
ACOX2	ACAP1	AIDA
ACP2	ACAP2	AIM1
ACSF2	ACAT2	AK5
ACSS1	ACBD4	AKAP2
ACSS2	ACCS	ALDH18A1
ACTB	ACCSL	ALDH1A1
ACTN1	ACER1	ALDH1A2
ACTN4	ACER3	ALDH7A1
ACTR2	ACO1	ALG6
ACVR1C	ACO2	ALS2
ADAL	ACOT13	AMMECR1
ADAM11	ACOT7	AMPD1
ADAMTS10	ACOXL	ANGPT2
ADAMTS14	ACP5	ANKHD1
ADAMTS15	ACRBP	ANKMY2
ADAMTS18	ACSF2	ANKRD17
ADAMTS2	ACSL5	ANKRD29
ADAMTS9	ACSS1	ANKRD32
ADAMTSL2	ACSS2	ANKRD42
ADAR	ACTA1	ANKRD44
ADARB1	ACTG1	ANKRD46
ADARB2	ACTL6B	ANO3
ADAT1	ACTN1	ANO6
ADCK1	ACTN4	ANP32A
ADCK2	ACVR1C	ANXA1
ADCK3	ACVR2A	ANXA13
ADCK4	ACYP1	ANXA7
ADCY2	ADAL	AP1G1
ADCY4	ADAMTS10	AP1S1
ADCY5	ADAMTS6	AP1S2
ADCY9	ADAMTS9	AP3B1
ADK	ADAMTSL2	AP3S2
ADORA2B	ADAR	AP4B1
ADPRM	ADARB1	APOO
ADRBK2	ADARB2	APTX
ADSL	ADAT1	AQP4
AEBP1	ADC	ARHGAP17
AEN	ADCK2	ARHGAP20
AFAP1L1	ADCK3	ARHGAP25
AFAP1L2	ADCK4	ARHGAP28
AFF1	ADCY2	ARHGAP31
AFF2	ADCY4	ARHGDIB
AFG3L2	ADCYAP1R1	ARHGEF3
AFMID	ADD2	ARHGEF37
AFTPH	ADNP	ARHGEF5
AGAP1	ADPRH	ARHGEF9
AGBL1	ADPRHL2	ARID1A
AGER	ADRBK2	ARID1B
AGMAT	AFAP1L2	ARIH2
AGPAT1	AFF1	ARL2
AGPAT6	AFF2	ARMC2
AGRN	AGAP1	ARMCX3
AHDC1	AGER	ARR3
AHRR	AGFG2	ARRDC4
AIDA	AGMAT	ASB11
AIFM1	AGO3	ASPN
AIMP2	AGPAT1	ASTN1
AIP	AGRN	ASTN2
AIPL1	AGRP	ATAD2
AKAP10	AGT	ATAD2B
AKAP11	AHDC1	ATAD5
AKAP13	AHRR	ATE1
AKAP5	AIF1	ATF3
AKNAD1	AIMP2	ATF7IP
AKT1S1	AIP	ATG16L2
AKT2	AIPL1	ATG4C
AKT3	AK1	ATG7
AKTIP	AK5	ATL2
ALDH1A3	AKAP10	ATP11C
ALDH3A1	AKAP11	ATP2A2
ALDH3A2	AKAP13	ATP2B1
ALDH3B2	AKAP5	ATP2C1
ALDH5A1	AKT1S1	ATP5F1
ALDOA	AKT2	ATP6V1D
ALDOC	AKT3	ATP8A1
ALG3	AKTIP	ATRN
ALKBH5	ALDH1L2	ATXN7L1
ALKBH7	ALDH3A2	AVEN
ALOX12	ALDH3B2	AWAT1
ALPK3	ALDH5A1	AWAT2
*ALX4	ALDOC	AZIN1
AMH	ALG14	B3GALNT2
AMIGO1	ALG3	B3GALT1
AMIGO3	ALKBH7	BACE1
AMMECR1	ALMS1	BATF2
AMPD1	ALOX12	BAZ2A
ANAPC1	ALOX12B	BBIP1
ANGPTL1	ALOX15B	BBX
ANGPTL2	ALPK3	BCAS2
ANGPTL6	AMBRA1	BCAT1
ANK1	AMH	BCLAF1
ANK2	AMIGO1	BDKRB1
ANKH	AMIGO3	BDKRB2
ANKHD1	ANAPC1	BEAN1
ANKK1	ANGPTL2	BEST3
ANKLE1	ANGPTL6	BHLHB9
ANKLE2	ANK2	BICD1
ANKMY2	ANK3	BIVM
ANKRA2	ANKFN1	BLMH
ANKRD11	ANKH	BLVRA
ANKRD13A	ANKHD1	BLZF1
ANKRD13B	ANKK1	BMP15
ANKRD17	ANKLE2	BMP5
ANKRD2	ANKMY2	*BMPR1A
ANKRD23	ANKRA2	BMPR1B
ANKRD32	ANKRD11	BNC2
ANKRD37	ANKRD17	BNIP1
ANKRD39	ANKRD2	BNIP2
ANKRD42	ANKRD32	BOC
ANKRD52	ANKRD37	BORA
ANKRD61	ANKRD52	BRAF
ANKRD63	ANKRD53	BRAP
ANKS1A	ANKRD6	BRD4
ANKUB1	ANKRD61	BROX
ANO6	ANKS1B	BTBD10
ANP32E	ANKS3	BTBD3
ANTXR1	ANKUB1	BTRC
ANTXR2	ANO6	BUB1
ANXA13	ANO9	BUD13
ANXA2	ANTXR2	BZW2
ANXA9	ANXA9	C8A
AOC1	AP1B1	CABS1
AP1AR	AP1M1	CABYR
AP1G1	AP1S1	CACNA2D1
AP1S1	AP2B1	CACNB2
AP2B1	AP2M1	CACNG3
AP2M1	AP3B1	CADM1
AP3B2	AP3B2	CADPS
AP4B1	AP4B1	CALD1
AP4M1	AP5B1	CALU
AP5B1	APAF1	CAMK2D
APBA2	APBB1	CAMK4
APBB1	APBB3	CAMKK2
APBB3	APC	CAMKMT
APC	APCDD1L	CAMTA1
APCDD1L	APEH	CAND1
APEH	APH1B	CAP2
APEX1	APLF	CAPN13
APH1B	APMAP	CAPN6
APMAP	APOA5	CAPNS2
APOA1	APOBEC2	CAPRIN1
APOA4	APOD	CAPSL
APOBEC2	APOM	CASD1
APOC3	APRT	CASR
APOLD1	AQR	CASS4
APOM	ARAP1	CBLB
APPL2	ARF1	CBX5
APRT	ARF4	CCAR1
AQP2	ARFGAP1	CCDC104
AQP5	ARFGEF2	CCDC113
AQP6	ARFIP2	CCDC129
ARAP1	ARGLU1	CCDC13
ARF1	ARHGAP22	CCDC136
ARFGAP1	ARHGAP25	CCDC162P
ARFGAP2	ARHGAP31	CCDC170
ARFGEF2	ARHGAP35	CCDC173
ARFIP2	ARHGAP4	CCDC181
ARGLU1	ARHGAP44	CCDC38
ARHGAP1	ARHGAP8	CCDC66
ARHGAP22	ARHGAP9	CCDC83
ARHGAP23	ARHGEF16	CCDC90B
ARHGAP25	ARHGEF17	CCL5
ARHGAP28	ARHGEF18	CCND3
ARHGAP31	ARHGEF19	CCNT1
ARHGAP35	ARHGEF2	CCNT2
ARHGAP4	ARHGEF25	CCNYL1
ARHGAP44	ARHGEF3	CCPG1
ARHGAP6	ARHGEF33	CCR3
ARHGAP8	ARHGEF37	CCR7
ARHGAP9	ARHGEF39	CCR9
ARHGDIA	ARID1B	CD101
ARHGDIB	ARID3A	CD164
ARHGEF10	ARID3C	CD207
ARHGEF11	ARID5A	CD2AP
ARHGEF12	ARID5B	CD3G
ARHGEF16	ARIH2	CDC14B
ARHGEF17	ARL2	CDC23
ARHGEF2	ARL2BP	CDC42BPA
ARHGEF25	ARL3	CDC42SE1
ARHGEF3	ARL6IP6	CDC5L
ARHGEF39	ARMC2	CDC6
ARID1B	ARNTL	CDK12
ARID3A	ARPC2	CDK13
ARID3C	ARPC4	CDK17
ARID4B	ARRDC2	CDK5RAP1
ARID5A	ARSD	CDK6
ARIH2	ARSE	CDK8
ARL1	ARSH	CDKAL1
ARL16	ARSI	CDKL3
ARL2BP	ASAP1	CDKL4
ARL6IP6	ASB11	CDKN3
ARMC2	ASB9	CDYL2
ARMC5	ASCL2	CELA2A
ARNTL	ASIC1	CENPJ
ARPP21	ASIC4	CENPP
ARRDC2	ASNA1	CEP128
ARSA	ASPA	CEP135
ARSD	ASPDH	CEP152
ARSE	ASPHD1	CEP192
ARSH	ASPHD2	CEP250
ARSI	ASS1	CEP41
ARV1	ASTN1	CEP57
ASAP2	ATAD5	CEP68
ASB15	ATAT1	CEP95
ASGR1	ATF1	CEPT1
ASH2L	ATF5	CERS2
ASIC4	ATF6B	CGNL1
ASNA1	ATF7IP	CHAT
ASPA	ATG16L1	CHD1
ASPHD1	ATG5	CHD2
ASPHD2	ATG7	CHD8
ASS1	ATM	CHKA
ASTN1	ATMIN	CHMP2B
ASUN	ATN1	CHP2
ATAD2	ATOH8	CHRDL1
ATAD5	ATP11B	CHST8
ATAT1	ATP11C	CHST9
ATF1	ATP13A2	CHSY1
ATF5	ATP13A4	CLASP2
ATF6B	ATP13A5	CLCN3
ATF7IP	ATP1A3	CLCN6
ATG13	ATP2A1	CLDN18
ATG16L1	ATP2A3	CLEC1B
ATG4D	ATP2B1	CLEC9A
ATG5	ATP2B3	CLK4
ATG7	ATP4A	CLMN
ATN1	ATP5F1	CLOCK
ATOH1	ATP5J	CLPB
ATOH8	ATP6V0D1	CLPX
ATP11C	ATP6V0E2	CLRN1
ATP13A4	ATP6V1B1	CLTA
ATP1A3	ATP6V1B2	CLTC
ATP2A1	ATP6V1D	CMPK2
ATP2A2	ATP6V1E2	CMTM3
ATP2A3	ATP6V1F	CMTM4
ATP2B1	ATP7B	CNGA2
ATP4A	ATP9A	CNIH1
ATP5F1	ATRAID	CNIH4
ATP5J	ATRN	CNN3
ATP5L	ATXN2L	CNOT1
ATP6V0D1	ATXN7L2	CNOT11
ATP6V0E2	AVIL	CNOT6
ATP6V1C2	AVPR2	CNST
ATP6V1E2	AZU1	CNTN1
ATP6V1F	B3GNT4	COCH
ATP9A	B3GNT9	COL17A1
ATPAF2	B3GNTL1	COL19A1
ATRAID	B4GALNT1	COL1A2
ATRN	B4GALNT4	COL24A1
ATXN1L	B9D1	COL4A1
ATXN2L	BACE2	COL4A4
ATXN7	BACH2	COL5A2
ATXN7L2	BAG1	COL6A3
AVIL	BAG6	COLGALT2
AVPI1	BAIAP2	COPB2
AVPR2	BAIAP2L1	COPS2
AXL	BAIAP2L2	COQ5
AZI1	BANF1	CORO2B
AZU1	BANP	CPA1
B3GALT6	BARHL1	CPA6
B3GAT2	BATF2	CPEB2
B3GNT4	BAX	CPEB4
B3GNT9	BAZ2B	CREB1
B3GNTL1	BCAP31	CREB5
B4GALNT1	BCAR3	CREBRF
B4GALNT3	BCAS4	CRISPLD1
B9D1	BCDIN3D	CRK
B9D2	BCKDK	CRTAM
BABAM1	BCL2L1	CRTC3
BACH2	BCL2L10	CRY1
BAD	BCL2L15	CSDE1
BAG1	BCL3	CSGALNACT2
BAG4	BCL6	CSNK1A1
BAIAP2	BCL6B	CSNK1G1
BAIAP2L1	BCL7C	CSPG5
BAIAP2L2	BCMO1	CSRP2
BAIAP3	BCR	CTAGE5
BAMBI	BDNF	CTLA4
BANF1	BEAN1	CTPS2
BANP	BEND7	CTRC
BARHL1	BEST2	CUL2
BAX	BFSP1	CXADR
BAZ2B	BFSP2	CXCR2
BBX	BGN	CYFIP1
BCAP31	BHLHE22	CYTIP
BCAS3	BHLHE23	DAO
BCDIN3D	BICC1	DAPK2
BCKDHA	BICD1	DAPP1
BCL11A	BIRC6	DARS
BCL11B	BIRC7	DCBLD2
BCL2L10	BIVM	DCK
BCL2L15	BLCAP	DCLRE1B
BCL3	BLVRB	DCP2
BCL6	BMF	DCTN5
BCL6B	BMP10	DCUN1D1
BCL7C	BMP2K	DDX1
BCORL1	BMP3	DDX46
BDNF	BMP7	DDX50
BEND3	BMPR1B	DENND2A
BEND5	BNC2	DENND2C
BEST2	BNIPL	DENND2D
BFSP1	BOC	DENND4A
BGLAP	BOP1	DENND5B
BHLHE23	BPTF	DENND6A
BICC1	BRAF	DEPDC1
BICD2	BSDC1	DGKH
BIN3	BSN	DHRS7
BIRC6	BTBD10	DHX8
BIRC7	BTBD19	DIMT1
BIVM	BTBD9	DIP2C
BLCAP	BTC	DIS3
BLVRB	BTRC	DIS3L
BMF	BUB1	DKK4
BMP10	BUB1B	DLAT
BMP7	BUB3	DLC1
BMPER	BUD13	DLG3
BMPR1B	BZRAP1	DLGAP1
BMPR2	BZW2	DLGAP5
BNIPL	C1QBP	DMBT1
BOC	C1QTNF1	DMTF1
BOLA2B	C1QTNF8	DMXL1
BOP1	C9	DNA2
BPI	CA11	DNAH7
BPTF	CA12	DNAJA1
BRAF	CA9	DNAJA3
BROX	CAB39	DNAJC18
BSN	CABIN1	DNAJC5B
BSND	CABP1	DNALI1
BTAF1	CABP2	DNM3
BTBD10	CABP5	DONSON
BTBD16	CACHD1	DOPEY1
BTBD19	CACNA1D	DPH2
BTC	CACNA1E	DPT
BTRC	CACNA1F	DPY19L3
BUB1B	CACNA1G	DPYSL5
BUB3	CACNB1	DRD3
BZRAP1	CAD	DRG1
BZW2	CADM1	DRP2
C1QBP	CADM3	DSC1
C1QL4	CADPS	DUPD1
C1QTNF1	CALD1	DUSP14
C1RL	CALHM1	DYNC1LI1
C2	CALHM2	DYNC1LI2
C7	CALHM3	DYNLL1
C8A	CALM2	DYX1C1
C9	CALR3	EBF1
CA11	CALU	ECM1
CA12	CAMK1G	EDA
CA6	CAMK2A	EEA1
CA9	CAMK2D	EFCAB6
CAAP1	CAMK2G	EFNB1
CAB39L	CAMK2N1	EFTUD2
CABP1	CAMK2N2	EHBP1
CABP2	CAMKK1	EIF2AK4
CABP5	CAMKV	EIF2D
CACNA1A	CAMLG	EIF2S2
CACNA1B	CAMSAP3	EIF3E
CACNA1D	CAMTA1	EIF3J
CACNA1E	CAMTA2	EIF4ENIF1
CACNA1G	CANT1	ELAVL4
CACNA1S	CAPN11	ELK3
CACNB1	CAPN12	ELOVL6
CACNB2	CAPN2	ELOVL7
CACNG2	CAPNS1	ELP2
CACNG3	CAPRIN1	ELP4
CAD	CAPZA2	EML4
CADM1	CARD14	ENAH
CADM3	CASP7	ENPEP
CADPS	CASP9	ENTHD1
CALD1	CATSPER1	EOGT
CALHM1	CATSPER2	EPB41
CALHM2	CATSPERD	EPGN
CALHM3	CBFA2T3	EPHX2
CALM2	CBLB	ERC1
CALML4	CCDC105	EREG
CALR	CCDC107	ERMP1
CALR3	CCDC109B	ERO1LB
CALU	CCDC117	ERP29
CAMK2A	CCDC12	ESPL1
CAMK2G	CCDC124	ESRRG
CAMK2N1	CCDC127	ETFDH
CAMK2N2	CCDC130	ETS1
CAMKV	CCDC136	ETV1
CAMTA1	CCDC147	ETV4
CAMTA2	CCDC151	EVI5
CAPN11	CCDC157	EXOC1
CAPN12	CCDC170	EXOSC10
CAPN14	CCDC177	EZH1
CAPN2	CCDC22	F5
CAPN7	CCDC28B	FABP3
CAPRIN1	CCDC40	FABP7
CARD14	CCDC42	FAF1
CASC3	CCDC6	FAH
CASP2	CCDC66	FAM107B
CASP9	CCDC69	FAM117A
CASQ2	CCDC70	FAM120B
CASZ1	CCDC77	FAM122B
CATSPER1	CCDC85B	FAM134C
CBFA2T3	CCDC88B	FAM13A
CBS	CCDC88C	FAM175B
CCAR1	CCHCR1	FAM177B
CCDC101	CCK	FAM178A
CCDC107	CCKBR	FAM184B
CCDC12	CCL22	FAM196A
CCDC124	CCL25	FAM196B
CCDC127	CCND1	FAM198B
CCDC132	CCND2	FAM19A4
CCDC136	CCNI	FAM208A
CCDC137	CCZ1	FAM208B
CCDC149	CD14	FAM210A
CCDC154	CD180	FAM214A
CCDC157	CD19	FAM222B
CCDC170	CD28	FAM45A
CCDC177	CD2BP2	FAM49A
CCDC28B	CD3EAP	FAM49B
CCDC34	CD40	FAM60A
CCDC40	CD44	FAM71F1
CCDC41	CD5	FANCI
CCDC42	CD6	FATE1
CCDC6	CD70	FBXL20
CCDC66	CD72	FBXL5
CCDC77	CD74	FBXO3
CCDC78	CD80	FBXO33
CCDC82	CDC14B	FBXO38
CCDC85B	CDC16	FBXO47
CCDC88B	CDC26	FBXW11
CCDC90B	CDC42BPA	FBXW4
CCDC97	CDC42SE1	FCAMR
CCK	CDCA7	FCHSD2
CCKBR	CDH22	FCRL6
CCL14	CDH26	FERD3L
CCL16	CDH4	FERMT1
CCL22	CDH5	FEZ1
CCL25	CDH7	FGB
CCL5	CDHR2	FGD6
CCNB1	CDHR4	FGF2
CCND1	CDIPT	FGF23
CCND2	CDK10	FGF7
CCND3	CDK12	FGFR2
CCNE2	CDK13	FGGY
CCNT1	CDK17	FIGN
CCR10	CDK2	FKBP1B
CCRN4L	CDK2AP2	FKBP5
CCT2	CDK4	FLRT3
CCT3	CDK5RAP3	FMR1
CCT8	CDKL4	FNDC1
CCZ1	CDNF	FNDC3A
CD14	CDON	FNDC3B
CD177	CDRT4	FNIP2
CD19	CDSN	FOXP2
CD2	CDT1	FREM3
CD22	CDX1	FRMD4A
CD247	CEACAM16	FRMD7
CD27	CEACAM19	FRMPD1
CD2BP2	CEBPG	FRMPD2
CD300LG	CECR1	FRMPD4
CD3EAP	CECR2	FSHR
CD40	CECR5	FSTL1
CD44	CELA2A	FSTL4
CD5	CELF2	FTO
CD6	CELSR1	FUBP1
CD72	CENPC	FUNDC1
CD74	CENPJ	FYN
CD79B	CENPK	G2E3
CD82	CENPN	G3BP2
CD97	CENPT	GABARAPL1
CDC14B	CEP104	GABBR1
CDC16	CEP164	GABPB1
CDC25C	CEP19	GABPB2
CDC26	CEP192	GABRA1
CDC42BPA	CEP95	GABRB3
CDC42SE1	CERCAM	GALNT14
CDC6	CERS5	GALNT3
CDCA7	CFD	GALNTL6
CDH22	CFDP1	GAPVD1
CDH4	CFL1	GARNL3
CDH6	CGNL1	GART
CDH7	CHAC1	GAS2
CDHR2	CHAD	GATA6
CDHR4	CHAMP1	GCSAM
CDIPT	CHCHD1	GDAP1
CDK10	CHCHD3	GDAP1L1
CDK12	CHD2	GDI2
CDK18	CHD4	GFRA1
CDK2	CHD5	GFRAL
CDK2AP2	*CHD7	GJA5
CDK4	CHD9	GJA8
CDK5R1	CHDH	GJB7
CDK5RAP1	CHEK2	GJC1
CDK5RAP3	CHFR	GLCE
CDKAL1	CHM	GLDC
CDKN1C	CHMP1A	GLS
CDKN3	CHMP2B	GLT1D1
CDNF	CHMP4A	GLTSCR1L
CDON	CHMP5	GLYR1
CDT1	CHPF	GM2A
CDX1	CHRNA4	GNAI3
CDX2	CHRNB2	GNE
CEACAM16	CHST11	GNL2
CEACAM19	CHST12	GOLIM4
CEBPA	CHST3	GPCPD1
CEBPG	CHST6	GPHB5
CECR1	CHTF8	GPLD1
CECR2	CIAO1	GPM6A
CECR5	CIB3	GPR116
CELA2A	CIDEB	GPR126
CELF2	CIDEC	GPR137B
CELF6	CILP	GPR151
CELSR1	CIRH1A	GPR155
CELSR2	CISD1	GPR156
CELSR3	CKLF	GPR160
CENPC	CKM	GPR176
CENPH	CKMT1B	GPR22
CEP104	CLASP1	GPR61
CEP19	CLDN18	GPR82
CEP57	CLDN22	GPR87
CEP89	CLDN24	GPSM2
CERS1	CLDN25	GRAMD1C
CERS2	CLEC10A	GRIA2
CFB	CLEC16A	GRIA3
CFD	CLEC17A	GRM7
CGNL1	CLIC5	GRPR
CHAC1	CLN3	GTF2A1
CHAD	CLPB	GTF2E1
CHADL	CLPP	GTF2F2
CHAMP1	CLPX	HABP2
CHCHD1	CLSTN1	HABP4
CHCHD4	CLUAP1	HADH
CHD5	CLUH	HAO1
*CHD7	CMC2	HAO2
CHDH	CMTM8	HAS3
CHERP	CMYA5	HBEGF
CHFR	CNFN	HDAC1
CHGA	CNGA4	HDC
CHKA	CNN1	HEPH
CHKB	CNN2	HERC4
CHMP1A	CNNM3	HERC5
CHMP4A	CNNM4	HEXA
CHMP5	CNOT1	HGD
CHMP6	CNOT4	HGF
CHN2	CNPY2	HIF1A
CHPF	CNTD2	HIPK3
CHRNA4	CNTFR	HIVEP2
CHRNB2	CNTN2	HNF4A
CHRNE	CNTN4	HPX
CHST11	CNTROB	HRH1
CHST12	COBLL1	HS3ST3A1
CHST3	COG1	HS3ST4
CHST6	COG2	HSD17B12
CHTF18	COG3	HSPA14
CHTF8	COG8	HSPH1
CHTOP	COL13A1	HTR1E
CIAO1	COL15A1	HTR2B
CIDEA	COL17A1	HTR4
CIDEB	COL19A1	HUWE1
CIDEC	COL20A1	HYAL4
CILP	COL22A1	HYPK
CIRH1A	COL23A1	IDE
CISD1	COL25A1	IGF1
CITED1	COL26A1	IKZF1
CKAP5	COL27A1	IKZF2
CKM	COL2A1	IL13RA1
CKS2	COL4A4	IL15RA
CLASP1	COL5A3	IL18
CLCN1	COL6A3	IL1RAP
CLCN3	COL6A6	IL1RAPL1
CLCN7	COL8A2	IL1RAPL2
CLDN2	COL9A1	IL2
CLDN25	COLGALT1	IL23A
CLEC16A	COMMD2	IL2RA
CLEC17A	COMMD4	IL36G
CLIC1	COPZ1	IL4
CLIC4	COPZ2	IL4R
CLIC5	COQ10A	IL7R
CLINT1	COQ10B	IMMT
CLIP1	COQ3	IMPG2
CLIP2	COQ5	INA
CLN6	CORO2B	INO80D
CLNK	CPAMD8	INPP5F
CLPB	CPE	INSM2
CLPP	CPEB1	INTS12
CLPX	CPEB3	INVS
CLSTN3	CPEB4	IPO13
CLUAP1	CPSF2	IPO7
CMIP	CPXM2	IQGAP2
CMPK2	CRB2	IQGAP3
CMTM5	CRB3	IRS4
CMTM8	CREB1	ISCA2
CNGA4	CREB3	ITCH
CNIH1	CREBBP	ITGA11
CNKSR3	CRELD1	ITGB3BP
CNN2	CRHR2	ITGB6
CNNM3	CRK	ITGB8
CNNM4	CRLF3	ITGBL1
CNOT4	CRLS1	JADE3
CNPY2	CROCC	JAK2
CNPY4	CRTAM	JAZF1
CNTD2	CRTAP	KALRN
CNTFR	CRYAA	KAT6B
CNTN4	CRYZL1	KAT7
CNTNAP1	CS	KCNB2
COBLL1	CSDC2	KCNH5
COG8	CSE1L	KCNIP4
COL12A1	CSF3R	KCNJ13
COL17A1	CSGALNACT1	KCTD20
COL19A1	CSGALNACT2	KCTD4
COL20A1	CSNK1A1	KDM3A
COL22A1	CSNK2B	KDM5A
COL23A1	CSPG4	KDR
COL26A1	CSPG5	KEL
COL27A1	CSRNP2	KIAA0100
COL2A1	CSRNP3	KIAA0226
COL4A1	CSRP2BP	KIAA0319L
COL4A4	CST11	KIAA0430
COL5A3	CST6	KIAA1217
COL6A3	CST8	KIAA1430
COL9A1	CSTF3	KIAA1432
COMMD2	CSTL1	KIAA1958
COMMD4	CTBP2	KIAA2018
COPE	CTCF	KIF18A
COPS6	CTDSP1	KIF20A
COPZ1	CTDSP2	KIF27
COPZ2	CTIF	KIF2A
COQ10A	CTNNBL1	KIF3A
CORO1A	CTNS	KIF5A
CORO2B	CTRC	KLF3
CORO6	CTRL	KLF7
CORO7	CTSA	KLF8
CPAMD8	CTSW	KLHL15
CPE	CTTNBP2NL	KLHL3
CPEB1	CTU2	KLHL32
CPEB3	CTXN1	KLHL6
CPLX2	CTXN2	KLHL8
CPNE5	CTXN3	KMT2A
CPNE7	CUEDC2	KPNB1
CPS1	CUL7	KRAS
CPSF2	CUX1	KREMEN1
CPSF3L	CXCL13	KRT71
CPT1B	CXCR2	KRT72
CPXM2	CYFIP1	KRT74
CRB2	CYGB	KSR2
CREB1	CYLD	LACE1
CREB3	CYTIP	LAMC1
CREB3L1	DAB2IP	LAMC2
CREB3L3	DAGLA	LAMP3
CREB5	DAK	LAMTOR3
CREBBP	DALRD3	LAP3
CRELD1	DAPK1	LARP4
CRHR1	DAPK2	LARS
CRK	DARC	LCMT2
CRLF3	DARS	LCORL
CRLS1	DBNDD1	LDLRAD4
CRTAC1	DBT	LEMD3
CRTAM	DCAF10	LHFPL2
CRTC1	DCAF11	LIMCH1
CRTC3	DCAF6	LIN7C
CRYBA4	DCAKD	LMBR1
CRYBB1	DCC	LMNB1
CRYZL1	DCDC2B	LMO4
CS	DCLK3	LMO7
CSAD	DCLRE1B	LNX2
CSDC2	DCPS	LOC102388982
CSDE1	DCTN2	LOC102389030
CSE1L	DCTN3	LOC102389076
CSF3R	DCTN5	LOC102389141
CSGALNACT2	DCTN6	LOC102389292
CSNK1A1	DCTPP1	LOC102389299
CSNK1G1	DCUN1D1	LOC102389382
CSNK2A1	DCUN1D4	LOC102389495
CSNK2B	DDB1	LOC102389496
CSPG4	DDC	LOC102389550
CSRNP2	DDIT3	LOC102389586
CSRNP3	DDR1	LOC102389678
CSRP3	DDX17	LOC102389842
CST6	DDX28	LOC102389855
CSTF3	DDX31	LOC102390080
CTBP2	DDX46	LOC102390112
CTCF	DDX5	LOC102390206
CTDSP1	DDX58	LOC102390231
CTDSP2	DEDD2	LOC102390348
CTDSPL2	DEF8	LOC102390439
CTHRC1	DEFB126	LOC102390531
CTIF	DEFB127	LOC102390639
CTNNBL1	DEFB129	LOC102390890
CTNS	DEK	LOC102390894
CTRC	DENND1A	LOC102390958
CTSA	DENND1C	LOC102391150
CTSW	DENND2A	LOC102391171
CTTN	DENND3	LOC102391488
CTTNBP2NL	DENND6A	LOC102391557
CTXN1	DENND6B	LOC102391643
CTXN2	DEPDC5	LOC102391652
CUEDC1	DEPDC7	LOC102391766
CUEDC2	DERL1	LOC102391858
CUX1	DERL3	LOC102392006
CUX2	DFFB	LOC102392193
CX3CL1	DFNB59	LOC102392262
CXCL12	DGKA	LOC102392336
CXCL13	DGKH	LOC102392358
CYFIP1	DHDH	LOC102392522
CYFIP2	DHFR	LOC102392622
CYLD	DHPS	LOC102392663
CYSTM1	DHRS1	LOC102392754
CYTIP	DHRS3	LOC102392919
DAAM1	DHRS7C	LOC102393203
DAAM2	DHX15	LOC102393230
DAB2IP	DHX16	LOC102393305
DAG1	DHX33	LOC102393449
DAGLA	DHX35	LOC102393535
DAGLB	DHX38	LOC102393672
DALRD3	DHX57	LOC102393817
DAP	DHX58	LOC102393839
DAPK1	DIABLO	LOC102393851
DARC	DIAPH1	LOC102393899
DBN1	DIMT1	LOC102393995
DBNDD1	DIP2A	LOC102394111
DCAF11	DIP2B	LOC102394118
DCAF6	DIP2C	LOC102394415
DCAKD	DIRC2	LOC102394427
DCDC2B	DISP1	LOC102394430
DCLRE1B	DLG2	LOC102394482
DCP2	DLG5	LOC102394582
DCPS	DLGAP1	LOC102394585
DCTN2	DLK1	LOC102394755
DCTN3	DLK2	LOC102394871
DCTPP1	DLL4	LOC102394969
DDAH2	DLX3	LOC102395175
DDB2	DLX4	LOC102395256
DDI1	DMC1	LOC102395440
DDIT3	DMKN	LOC102395546
DDX1	DMPK	LOC102395606
DDX20	DMTF1	LOC102395716
DDX28	DMWD	LOC102395720
DDX31	DNAH10	LOC102395778
DDX39A	DNAH9	LOC102395779
DDX41	DNAJB4	LOC102395944
DDX42	DNAJB7	LOC102396011
DDX47	DNAJC11	LOC102396107
DDX49	DNAJC16	LOC102396189
DDX56	DNAJC28	LOC102396311
DEDD2	DNAJC5	LOC102396360
DEF8	DNAJC5G	LOC102396423
DEK	DNAJC8	LOC102396432
DENND1A	DNAL1	LOC102396449
DENND2A	DNASE1	LOC102396627
DENND4C	DNASE2	LOC102396738
DEPDC1B	DNMT1	LOC102396813
DEPDC5	DNMT3A	LOC102396839
DEPDC7	DOCK1	LOC102397243
DET1	DOCK10	LOC102397278
DFFB	DOCK2	LOC102397337
DGKA	DOHH	LOC102397367
DGKG	DOK2	LOC102397429
DGKH	DONSON	LOC102397436
DGKZ	DOPEY1	LOC102397537
DHDDS	DOT1L	LOC102397615
DHDH	DPCD	LOC102397764
DHPS	DPEP1	LOC102397773
DHRS1	DPEP3	LOC102397830
DHRS3	DPF1	LOC102397963
DHX16	DPH1	LOC102397978
DHX33	DPP8	LOC102398075
DHX35	DPT	LOC102398106
DIABLO	DPY19L3	LOC102398186
DIAPH1	DPYSL2	LOC102398216
DIDO1	DPYSL3	LOC102398239
DIMT1	DPYSL5	LOC102398252
DIP2A	DRAP1	LOC102398343
DIP2B	DRAXIN	LOC102398450
DIP2C	DRD2	LOC102398565
DISP2	DRP2	LOC102398585
DKK4	DSCAML1	LOC102398609
DLC1	DST	LOC102398653
DLG2	DSTN	LOC102398831
DLG4	DTNB	LOC102399083
DLG5	DTX3	LOC102399092
DLGAP4	DUOX1	LOC102399190
DLL3	DUOX2	LOC102399192
DLL4	DUOXA1	LOC102399271
DLX3	DUOXA2	LOC102399306
DLX4	DUS2	LOC102399339
DLX5	DUS3L	LOC102399578
DLX6	DUSP16	LOC102399586
DMD	DUSP27	LOC102399813
DMKN	DUSP3	LOC102399821
DMPK	DVL3	LOC102399867
DMWD	DYNC1H1	LOC102399898
DNAH10	DYNC1I1	LOC102400064
DNAH17	DYSF	LOC102400081
DNAI1	DZIP1L	LOC102400207
DNAJA3	E2F4	LOC102400286
DNAJB1	E2F5	LOC102400347
DNAJB4	EBAG9	LOC102400408
DNAJB7	EBF1	LOC102400419
DNAJC13	EBF2	LOC102400461
DNAJC16	EBF3	LOC102400466
DNAJC22	ECE2	LOC102400486
DNAJC28	ECSIT	LOC102400588
DNAJC5G	EDAR	LOC102400660
DNASE1	EDC4	LOC102400720
DNASE2	EDN2	LOC102400825
DNMT1	EEA1	LOC102400934
DNMT3A	EFCAB1	LOC102400980
DOC2A	EFCAB4B	LOC102400990
DOCK1	EFCAB6	LOC102401014
DOCK10	EFEMP2	LOC102401026
DOCK2	EFHD2	LOC102401046
DOCK3	EFNB2	LOC102401117
DOCK6	EGFL8	LOC102401194
DOCK9	EGLN2	LOC102401214
DOK2	EGLN3	LOC102401265
DOK3	EHBP1	LOC102401297
DONSON	EIF1AD	LOC102401324
DOPEY1	EIF2AK1	LOC102401343
DOT1L	EIF2AK4	LOC102401461
DPEP1	EIF2B1	LOC102401562
DPEP3	EIF2B3	LOC102401672
DPF1	EIF2B4	LOC102401680
DPF3	EIF2B5	LOC102401700
DPH1	EIF2S1	LOC102401761
DPP3	EIF2S2	LOC102401767
DPP6	EIF3G	LOC102401968
DPY19L4	EIF3I	LOC102402090
DPYSL3	EIF3K	LOC102402197
DPYSL4	EIF4A3	LOC102402228
DRAP1	EIF5A	LOC102402326
DRAXIN	ELAC2	LOC102402540
DRD2	ELANE	LOC102402584
DRG1	ELAVL1	LOC102402708
DRG2	ELAVL3	LOC102402940
DRP2	ELAVL4	LOC102402960
DSC2	ELFN2	LOC102402970
DSCAML1	ELK3	LOC102402983
DSTN	ELL	LOC102403005
DTL	ELMO3	LOC102403026
DTNB	ELMSAN1	LOC102403205
DTX3	ELOF1	LOC102403222
DUPD1	ELSPBP1	LOC102403325
DUS2	EMC10	LOC102403650
DUSP26	EMC3	LOC102403693
DUSP3	EMC6	LOC102403782
DVL1	EMC9	LOC102403909
DVL3	EME1	LOC102404200
DYNC1H1	EME2	LOC102404292
DYNC1LI1	EMG1	LOC102404381
DYRK1A	EMID1	LOC102404468
E2F4	EMILIN2	LOC102404502
E2F8	EML2	LOC102404800
EAPP	EML4	LOC102404876
EBF1	EML6	LOC102404909
EBF2	EMR3	LOC102405143
EBF3	EMX2	LOC102405303
ECE2	ENAH	LOC102405347
EDAR	ENG	LOC102405475
EDN2	ENGASE	LOC102405519
EEF1D	ENO1	LOC102405528
EFCAB1	ENO2	LOC102405529
EFCAB4B	ENO3	LOC102405632
EFEMP2	ENO4	LOC102405891
EFHD2	ENPP7	LOC102405899
EFNB2	ENTPD8	LOC102406068
EFR3A	EPB41	LOC102406100
EFS	EPB41L1	LOC102406203
EFTUD1	EPCAM	LOC102406211
EFTUD2	EPG5	LOC102406405
EGFL8	EPHA2	LOC102406445
EGFLAM	EPHA3	LOC102406630
EGR1	EPHA4	LOC102406674
EGR3	EPHB1	LOC102406836
EHBP1	EPHB3	LOC102407056
EHD2	EPHB6	LOC102407387
EHD3	EPHX1	LOC102407417
EHMT2	EPN1	LOC102407494
EI24	EPN2	LOC102407690
EIF1AD	EPN3	LOC102407978
EIF2AK1	EPS15	LOC102408139
EIF2AK4	EPS15L1	LOC102408291
EIF2B1	EPS8	LOC102408355
EIF2B3	EQTN	LOC102408456
EIF2B4	ERBB2	LOC102408536
EIF2B5	ERBB3	LOC102408550
EIF3D	ERC2	LOC102408555
EIF3E	ERCC1	LOC102408579
EIF3F	ERCC2	LOC102408601
EIF3G	ERCC3	LOC102408634
EIF3I	ERCC5	LOC102408659
EIF3J	ERG	LOC102408871
EIF3K	ERN2	LOC102408919
EIF4A3	ESAM	LOC102408978
EIF4E1B	ESD	LOC102409060
EIF4ENIF1	ESF1	LOC102409081
EIF4G3	ESPN	LOC102409188
EIF6	ESR1	LOC102409210
ELANE	ESRP1	LOC102409379
ELAVL1	ESRRA	LOC102409433
ELAVL4	ESRRB	LOC102409435
ELF2	ESRRG	LOC102409484
ELF4	ESYT1	LOC102409511
ELFN2	ETFA	LOC102409527
ELL	ETV3	LOC102409649
ELMO3	ETV3L	LOC102409732
ELSPBP1	EVA1B	LOC102409748
EMC3	EVI5L	LOC102409796
EMC6	EWSR1	LOC102409898
EMC9	EXOC3L1	LOC102410039
EME1	EXOC7	LOC102410075
EMG1	EXOSC1	LOC102410315
EML2	EXOSC4	LOC102410368
EML4	EXTL3	LOC102410379
EMR3	EYA1	LOC102410395
EMX2	EYA4	LOC102410482
ENAH	EZR	LOC102410515
ENDOV	F2RL3	LOC102410532
ENGASE	FAF2	LOC102410550
ENHO	FAH	LOC102410613
ENKD1	FAHD1	LOC102410729
ENO2	FAIM2	LOC102410735
ENO3	FAM101B	LOC102410774
ENO4	FAM114A1	LOC102410876
ENPP2	FAM114A2	LOC102410891
ENTHD1	FAM118B	LOC102410894
ENTHD2	FAM129A	LOC102410921
EP300	FAM129B	LOC102410923
EP400	FAM13A	LOC102410977
EPB41	FAM13B	LOC102411022
EPB41L1	FAM149A	LOC102411041
EPB41L2	FAM160A2	LOC102411186
EPG5	FAM163B	LOC102411216
EPHA3	FAM166B	LOC102411578
EPHA4	FAM167B	LOC102411814
EPHB1	FAM168B	LOC102411834
EPHB3	FAM178A	LOC102411899
EPHB4	FAM179B	LOC102411917
EPHX1	FAM180A	LOC102411978
EPM2AIP1	FAM186A	LOC102412019
EPN2	FAM186B	LOC102412025
EPN3	FAM196A	LOC102412026
EPO	FAM203A	LOC102412164
EPS15L1	FAM208A	LOC102412231
EPS8	FAM212A	LOC102412262
EPS8L3	FAM213B	LOC102412304
EQTN	FAM228A	LOC102412345
ERBB2	FAM228B	LOC102412398
ERC1	FAM229A	LOC102412415
ERC2	FAM32A	LOC102412417
ERCC1	FAM53B	LOC102412420
ERCC2	FAM58A	LOC102412528
ERCC5	FAM63A	LOC102412535
ERG	FAM64A	LOC102412624
ERGIC1	FAM65A	LOC102412737
ERLIN2	FAM65B	LOC102412884
ERO1LB	FAM71E1	LOC102412961
ERP27	FAM78B	LOC102412980
ESF1	FAM83D	LOC102412984
ESPL1	FAM83E	LOC102413064
ESPN	FAM83G	LOC102413328
ESPNL	FAM92B	LOC102413375
ESR1	FANCA	LOC102413400
ESRP1	FANCB	LOC102413439
ESRRA	FANCC	LOC102413445
ESRRB	FANCD2	LOC102413546
ESRRG	FANCI	LOC102413666
ETF1	FARP1	LOC102413667
ETS1	FARS2	LOC102413812
ETV5	FBLN2	LOC102413922
ETV6	FBN1	LOC102414045
EVA1B	FBN3	LOC102414113
EVI5L	FBRS	LOC102414114
EVX2	FBXL12	LOC102414144
EXOC3L1	FBXL15	LOC102414190
EXOC7	FBXL20	LOC102414451
EXOSC1	FBXL8	LOC102414619
EXOSC5	FBXO15	LOC102414814
EXT2	FBXO2	LOC102414863
EXTL3	FBXO21	LOC102414867
EYA1	FBXO24	LOC102414931
EYA4	FBXO39	LOC102414975
EZH1	FBXO42	LOC102414989
EZR	FBXO44	LOC102415050
F11	FBXO46	LOC102415109
F2	FBXO48	LOC102415205
F2RL3	FBXO6	LOC102415206
FA2H	FBXW4	LOC102415213
FABP3	FBXW7	LOC102415288
FAF2	FBXW8	LOC102415308
FAH	FBXW9	LOC102415313
FAIM2	FDFT1	LOC102415328
FAM107A	FER1L5	LOC102415337
FAM109A	FERMT1	LOC102415500
FAM131B	FEZ1	LOC102415534
FAM132A	FFAR2	LOC102415587
FAM13B	FGD4	LOC102415701
FAM149A	FGF18	LOC102415772
FAM160A2	FGF23	LOC102415822
FAM163B	FGF6	LOC102415861
FAM166B	FGFR2	LOC102415893
FAM167A	FGFR4	LOC102415978
FAM167B	FGL1	LOC102416212
FAM168B	FGR	LOC102416263
FAM170A	FHOD1	LOC102416370
FAM172A	FHOD3	LOC102416628
FAM177A1	FIBP	LOC102416655
FAM177B	FITM1	LONRF1
FAM178A	FKBP14	LONRF3
FAM178B	FKBP15	LPAR1
FAM179B	FKBP1B	LPIN1
FAM186B	FKBP7	LPIN2
FAM193B	FKBPL	LPP
FAM195A	FLII	LRCH1
FAM195B	FLNB	LRMP
FAM196A	FLNC	LRP1B
FAM196B	FLRT2	LRRC2
FAM203A	FLVCR1	LRRC39
FAM207A	FMNL2	LRRC41
FAM208A	FMNL3	LRRC6
FAM212A	FNBP1	LRRC8D
FAM212B	FNDC3B	LRRN4
FAM213B	FNDC5	LRRTM3
FAM222B	FNTB	LRSAM1
FAM35A	FOCAD	LRTM1
FAM49A	FOS	LSM14A
FAM53B	FOSB	LYPD6B
FAM53C	FOSL1	LYRM5
FAM57B	FOXA2	LYSMD3
FAM63A	FOXB1	MANSC4
FAM64A	FOXI1	MAP1A
FAM65B	FOXJ1	MAP1B
FAM71F1	FOXN1	MAP1LC3A
FAM76B	FOXO1	MAP2
FAM83A	FOXO3	MAP2K1
FAM83C	FOXO4	MAP2K4
FAM83D	FOXP1	MAP3K2
FAM83E	FOXP3	MAP3K7
FAM83G	FOXRED1	MAP3K9
FAM92B	FPGS	MAP6
FAN1	FRMD4B	MAP7D2
FANCA	FRMD6	MAPK14
FANCB	FRS3	MAPK1IP1L
FANCD2	FRYL	MAPRE3
FANCI	FSCN2	MAR11
FANCM	FSD2	MAR3
FARSA	FSTL4	MAR4
FAT1	FSTL5	MARCKSL1
FAT4	FTL	MARCO
FBLN2	FTO	MASP1
FBLN7	FUT11	MASTL
FBN3	FXYD1	MB21D1
FBRS	FXYD3	MBD5
FBRSL1	FXYD5	MBIP
FBXL12	FXYD6	MBNL1
FBXL15	FXYD7	MBNL3
FBXL16	FYB	MBTD1
FBXL18	FYN	MCCC1
FBXL20	FZD10	MCF2L2
FBXL21	FZD8	MCM10
FBXL8	G2E3	MCM6
FBXO18	G3BP1	MCMBP
FBXO2	GAA	MCTP1
FBXO39	GABPA	MCTP2
FBXO44	GABPB2	MDGA2
FBXO46	GABRA1	MDH1B
FBXO6	GAD2	MDM1
FBXO9	GADD45B	MDM4
FBXW2	GAL3ST3	MDN1
FBXW4	GALK1	MED13
FBXW9	GALNS	MED23
FEM1B	GALNT10	MED28
FER1L5	GALNT14	MEF2A
FERMT1	GALNT3	MEF2C
FEZ1	GALNTL6	MEI1
FFAR1	GALR2	METAP1D
FFAR2	GALT	METTL14
FFAR3	GAN	METTL15
FGD2	GAPDHS	METTL21A
FGF12	GAREM	METTL4
FGF14	GARNL3	MFAP1
FGF18	GARS	MFAP5
FGF23	GART	MGAT4C
FGF4	GAS2L1	MIA3
FGF6	GAS2L2	MIB1
FGFR1OP2	GAS7	MICAL2
FGFR2	GAS8	MICALCL
FGL1	GATA4	MID2
FGR	GATA5	MIER3
FHAD1	GATSL3	MIPOL1
FHIT	GBA2	MKNK1
FHOD1	GBF1	MLH3
FHOD3	GCDH	MLLT11
FIBP	GCN1L1	MLLT3
FIGN	GCSH	MLX
FIP1L1	GDF15	MMP12
FIS1	GDF7	MMP16
FITM1	GDPD4	MMS19
FKBP15	GFER	MMS22L
FKBP2	GGT6	MND1
FKBP3	GHDC	MON2
FKBPL	GHRH	MORC2
FLI1	GID8	MORC3
FLNB	GIGYF1	MOSPD2
FLNC	GIGYF2	MPDZ
FLRT2	GINS2	MPHOSPH8
FLT3	GIPC2	MPHOSPH9
FMNL2	GIPR	MPI
FMNL3	GJA3	MPP5
FN1	GJC2	MPP7
FN3K	GJD4	MPPED2
FN3KRP	GLE1	MRE11A
FNBP1	GLI1	MROH8
FNDC3B	GLI2	MRP63
FNDC5	GLIS3	MRPL11
FNDC7	GLMN	MRPL32
FNDC9	GLP2R	MRPL33
FNTB	GLRA1	MRPL45
FOLR2	GLS	MRPL46
FOSB	GLT1D1	MRPL47
FOSL1	GLYR1	MRPS11
FOXB1	GM2A	MRPS22
FOXE1	GMFG	MRPS35
FOXI1	GMNN	MRPS9
FOXJ1	GMPPA	MRS2
FOXK2	GMPPB	MSH4
FOXN1	GMPR2	MTDH
FOXO1	GNA14	MTERFD3
FOXO3	GNAI2	MTFR1
FOXO4	GNAQ	MTFR2
FOXP1	*GNAS	MTHFD1
FOXP2	GNAT1	MTHFD2L
FOXRED2	GNB1	MTMR2
FREM2	GNB2	MTMR7
FRMD6	GNB5	MTOR
FRMPD4	GNG7	MUC16
FRRS1	GNL1	MUSK
FRS3	GNS	MXI1
FRYL	GOLGA3	MYCBP2
FRZB	GOLGA4	MYCT1
FSCN2	GOLT1A	MYLK
FSD2	GP1BA	MYO1E
FSTL4	GPA33	MYO3B
FSTL5	GPAA1	MYO5B
FTH1	GPANK1	MYO7B
FTL	GPATCH1	MYOM1
FTO	GPATCH2	MYOZ3
FTSJ3	GPBAR1	MYSM1
FUCA2	*GPC3	MYZAP
FUT11	GPC6	N4BP1
FXYD6	GPD1	N4BP2
FYB	GPD1L	N4BP2L2
FYN	GPHA2	NAA16
GAA	GPLD1	NAA25
GABPA	GPNMB	NAALAD2
GABPB2	GPR107	NAP1L5
GABRR2	GPR110	NAPB
GADD45B	GPR116	NARG2
GADD45GIP1	GPR125	NAT10
GAL3ST3	GPR153	NCAM1
GALK1	GPR176	NCAM2
GALNS	GPR45	NCAPD2
GALNT18	GPR68	NCAPG
GALNT3	GPR84	NCBP1
GALR2	GPRIN1	NCF2
GALT	GPS2	NCOA1
GAPDH	GPX3	NCOA5
GAPDHS	GPX4	NCOA7
GART	GRAMD1A	NDC80
GAS2L2	GRAP	NDFIP2
GAS8	GRB7	NDP
GATSL3	GRHL3	NDUFB5
GBA2	GRIA2	NDUFS1
GBF1	GRIA3	NDUFS4
GBGT1	GRIK2	NEBL
GCDH	GRIK4	NECAP1
GCGR	GRIK5	NEDD9
GCK	GRIN3B	NET1
GCM1	GRK5	NEU3
GCN1L1	GRM4	NFAT5
GCNT1	GRPEL1	NFATC3
GDF1	GRXCR2	NFIB
GDF15	GSE1	NFKBIZ
GDF7	GSG2	NFX1
GDPD3	GSS	NFYC
GDPD4	GTF2F1	NGDN
GFAP	GTF2H3	NHEJ1
GFER	GTF2H4	NHLRC2
GFM1	GTF2I	NHP2
GFOD1	GTF3A	NHS
GFOD2	GTF3C1	NID2
GHRH	GTF3C2	NIN
GID4	GTF3C4	NIPA2
GID8	GTPBP4	NIPBL
GINS2	GTSF1	NKTR
GIPC1	GUCY2D	NLK
GIPC2	GUK1	NLRP14
GIPR	GXYLT1	NME9
GIT2	GYG2	NMNAT2
GJC1	GYLTL1B	NMRAL1
GJC2	GZF1	NOBOX
GLCCI1	HABP4	NOL8
GLI1	HAGH	NOX3
GLI2	HAL	NPAS4
GLIS2	HAO1	NPC2
GLIS3	HAS3	NPEPPS
GLRA4	HAUS2	NPNT
GLS	HCFC1	NPR3
GLT1D1	HCRT	NPTN
GLTP	HDAC1	NPTX1
GLTPD1	HDAC7	NQO1
GLTSCR1	HECTD4	NR1H4
GLTSCR2	HECW2	NRAP
GLYR1	HELQ	NRAS
GMFB	HERC2	NRG1
GMFG	HES2	NRIP1
GMNN	HES3	NRP2
GMPPA	HES5	NRROS
GMPPB	HEXA	NSD1
GMPR2	HEXDC	NT5C2
GNA14	HEXIM1	NT5DC1
GNAI2	HFE	NTRK2
GNAQ	HGF	NUMB
GNAT1	HIBADH	NUP107
GNB1	HIC1	NUP155
GNG13	HIF1AN	NUP160
GNG7	HIF3A	NUP93
GNL1	HIPK1	NUP98
GNPTG	HIPK2	NUPL1
GNS	HIPK4	NUS1
GOLGA3	HIVEP3	OCIAD1
GOLGA5	HLX	OGN
GORAB	HM13	OMD
GP1BA	HMBOX1	ONECUT2
GPANK1	HMCN2	OPN1SW
GPATCH2	HMGA2	OSBPL3
GPATCH2L	HMGB4	OTUD7A
GPC4	HMHA1	OVCH1
GPC6	HMX2	OVGP1
GPD1L	HMX3	OXCT1
GPHN	HNF1B	P2RY4
GPLD1	HNRNPAB	P4HA3
GPM6B	HNRNPLL	PAG1
GPNMB	HNRNPM	PAIP1
GPR116	HNRNPR	PAK3
GPR12	HOGA1	PALB2
GPR137	HOMER2	PAN2
GPR137B	HOOK2	PANK2
GPR139	HORMAD2	PAPD5
GPR153	HOXB13	PAPPA2
GPR157	HOXC4	PARK7
GPR176	HOXC5	PARP6
GPR179	HOXC6	PARVA
GPR26	HOXC8	PAX5
GPR45	HP	PAXBP1
GPR84	HPN	PBRM1
GPRIN1	HPS4	PBX3
GPRIN2	HPX	PCDH10
GPX3	HS1BP3	PCGF5
GPX4	HS3ST3B1	PCGF6
GRAMD1A	HS3ST6	PCMTD1
GRAMD2	HSCB	PCNXL4
GRAP	HSD11B1L	PCP4
GRAP2	HSD11B2	PDCD4
GRB7	HSD17B14	PDCD6IP
GREB1L	HSD17B2	PDCD7
GRHL3	HSD3B7	PDE1C
GRID2	HSF1	PDE3B
GRID2IP	HSF2	PDE4D
GRIK5	HSF4	PDE4DIP
GRIN2B	HSF5	PDE6A
GRIN3B	HSH2D	PDE6D
GRK5	HSP90AA1	PDPN
GRK6	HSPA12A	PDZD2
GRM4	HSPA14	PDZD9
GRPEL2	HSPA2	PDZK1
GRXCR2	HSPA4L	PDZRN4
GSDMD	HSPB9	PFDN5
GSE1	HSPD1	PGAP1
GSG1L	HSPE1	PGM3
GSG2	HTATIP2	PHACTR2
GSK3B	HTR6	PHC3
GSS	IBA57	PHEX
GSTK1	IBTK	PHF3
GSTZ1	ICMT	PHKB
GTF2F1	IDH2	PI15
GTF2F2	IDH3G	PICALM
GTF2H3	IDI1	PID1
GTF2I	IER2	PIGA
GTF2IRD1	IFI30	PIGB
GTF3C1	IFI6	PIGC
GTF3C2	IFRD2	PIGF
GTF3C4	IFT43	PIGR
GTSE1	IGF1	PIGU
GUK1	IGF1R	PIGY
GYG2	IGF2	PIH1D2
GYS1	IGFALS	PIK3C2A
H6PD	IGFBP2	PIK3C3
HAAO	IGFBP4	PIK3CA
HABP4	IGFBP5	PINX1
HAGHL	IGSF22	PIP4K2C
HAND1	IGSF23	PIWIL1
HAO1	IGSF9B	PKD1L2
HAPLN4	IKBKE	PKD2
HARBI1	IKZF1	PKN2
HAS3	IKZF3	PKP4
HAUS8	IKZF4	PLA2G4D
HCFC1	IL11RA	PLAC8L1
HDAC1	IL12RB1	PLB1
HDAC7	IL17C	PLCB4
HDAC8	IL17RC	PLCXD2
HDAC9	IL17RE	PLEK
HEATR1	IL21R	PLEKHO2
HEATR6	IL23A	PMFBP1
HECTD4	IL2RG	PNISR
HEMGN	IL31RA	PNPLA1
HEPACAM2	IL4I1	PNPT1
HERC4	IL4R	POFUT1
HES2	ILF3	POGZ
HES3	IMPACT	POLB
HES4	IMPDH2	POLR2M
HES5	INCA1	POLR3G
HEXA	ING4	PON1
HEXDC	INHA	POSTN
HEXIM1	INHBC	POU1F1
HEXIM2	INHBE	POU6F2
HEYL	INO80	PPARGC1B
HGD	INPP5D	PPEF1
HGS	INPP5J	PPFIBP1
HHLA1	INPP5K	PPFIBP2
HIBADH	INS	PPHLN1
HIC1	INSRR	PPID
HIF3A	INTS3	PPIG
HIGD1B	INTS4	PPIL1
HIPK1	INTS6	PPM1A
HIPK2	INTU	PPP1R3A
HIPK4	IP6K1	PPP2R2A
HIRIP3	IPCEF1	PPP2R3A
HIVEP3	IPMK	PPP3CB
HK1	IPO11	PPP4R4
HK3	IPO4	PPWD1
HM13	IQCC	PRDM6
HMBOX1	IQCH	PREPL
HMCN2	IQGAP2	PRICKLE1
HMGA2	IQSEC2	PRICKLE2
HMGXB3	IQSEC3	PRKAG2
HMHA1	IRAK1	PRKCB
HMOX1	IRAK2	PRKD1
HMX2	IRF1	PRKG2
HMX3	IRF2BPL	PRKRA
HNF1B	IRF5	PROCA1
HNRNPAB	IRF9	PROX1
HNRNPM	IRX5	PRPF6
HNRNPUL1	IRX6	PRRC1
HOGA1	ISCA1	PRSS54
HOMER2	ISCA2	PSEN1
HOMER3	ISYNA1	PSMB2
HOOK1	ITFG1	PSMB4
HORMAD2	ITGA1	PSMC3IP
HOXB13	ITGA3	PSMD1
HOXC10	ITGA5	PSMF1
HOXC11	ITGAE	PTAR1
HOXC12	ITGB4	PTBP2
HOXC13	ITIH3	PTCD3
HOXC9	ITIH4	PTCHD1
*HOXD10	ITIH5	PTEN
HOXD11	ITPK1	PTER
HOXD12	ITPKB	PTGER3
HOXD13	ITPKC	PTGES3
HOXD3	ITPRIPL1	PTH
HOXD4	ITSN2	PTPLA
HOXD8	IZUMO4	PTPLB
HOXD9	JADE1	PTPN12
HP1BP3	JAGN1	PTPN13
HPCAL4	JAK2	PTPN14
HPN	JAK3	PTPN2
HPS4	JAKMIP1	PTPN22
HPX	JAM2	PTPRC
HRH2	JAM3	PTPRD
HS1BP3	JARID2	PTRH2
HS3ST1	JOSD2	PUM2
HS3ST3B1	JSRP1	PURG
HS3ST4	JUNB	PWWP2A
HS3ST6	JUND	R3HDM1
HSD11B2	KAL1	R3HDM2
HSD17B10	KANSL3	RAB11FIP1
HSD17B14	KARS	RAB1A
HSF1	KAT2A	RAB23
HSF4	KAT5	RAB24
HSF5	KAT6B	RAB2B
HSP90AA1	KAT8	RAB30
HSPA12A	KATNB1	RAB31
HSPA14	KBTBD12	RAB3C
HSPA1L	KCNAB2	RAB9A
HSPA4L	KCNAB3	RABGGTB
HSPB3	KCNB1	RABL3
HTR3A	KCNE3	RAD54L
HTR3B	KCNF1	RAD54L2
HTR6	KCNG3	RALBP1
HTRA1	KCNH3	RALGAPA1
HTT	KCNH4	RALGPS1
IARS2	KCNH6	RALY
IBA57	KCNIP4	RANBP2
ICA1	KCNJ13	RAPGEF1
ICMT	KCNJ4	RAPGEF5
IDH2	KCNK10	RAPGEF6
IDH3G	KCNK16	RASAL2
IER2	KCNK17	RASGEF1B
IFFO1	KCNN1	RBBP4
IFI30	KCNN4	RBBP7
IFI6	KCNQ1	RBKS
IFIT1	KCNQ3	RBL1
IFIT2	KCNS1	RBM22
IFIT3	KCNS2	RBM25
IFIT5	KCP	RBM39
IFT20	KCTD11	RBM5
IFT27	KCTD13	RBM6
IFT43	KCTD19	RBMS2
IFT46	KCTD20	RBMS3
IGF1	KDELC1	RCAN2
IGF1R	KDELR3	REEP3
IGF2BP2	KDM1B	REP15
IGF2BP3	KDM2B	REPS2
IGFBP4	KDM4B	RERE
IGFN1	KDM5A	RERG
IGIP	KDM5C	RFX6
IGSF23	KDM8	RGL1
IK	KEL	RGS1
IKBKB	KHDRBS3	RGS17
IKBKE	KHSRP	RGS3
IKZF1	KIAA0100	RGS5
IKZF3	KIAA0247	RGS7BP
IKZF4	KIAA0319	RHBDD1
IL11RA	KIAA0355	RHOBTB1
IL12RB1	KIAA0368	RHOJ
IL15RA	KIAA0430	RHOQ
IL17B	KIAA0513	RIC8B
IL17RC	KIAA0556	RICTOR
IL17RE	KIAA0895L	RIF1
IL18BP	KIAA0907	RIOK1
IL21R	KIAA0922	RLF
IL25	KIAA1199	RLIM
IL2RA	KIAA1217	RMND1
IL2RG	KIAA1456	RMND5A
IL4I1	KIAA1462	RMND5B
IL5	KIAA1522	RNASE11
IL9R	KIAA1549L	RNASE12
ILF2	KIAA1598	RNASE9
IMPA2	KIAA1715	RNF10
IMPDH2	KIAA1737	RNF111
INCA1	KIAA1875	RNF144B
INHBC	KIAA1958	RNF149
INHBE	KIF1A	RNF169
INO80	KIF1B	RNF19A
INO80E	KIF1C	RNF2
INPP5D	KIF2A	RNF214
INPP5J	KIF5A	RNF219
INPP5K	KIF5C	RNF24
INPPL1	KIF6	RNF38
INSRR	KIF7	ROBO1
INTS8	KIFC3	ROBO2
INTU	KIRREL	ROCK1
IP6K1	KIRREL3	ROR1
IP6K2	KISS1R	ROS1
IPMK	KLC3	RPAP3
IPO11	KLC4	RPGR
IPO4	KLF1	RPGRIP1
IPPK	KLHDC10	*RPGRIP1L
IQCC	KLHDC3	RPL12
IQCH	KLHDC8A	RPL4
IQCK	KLHL2	RPP14
IQSEC2	KLHL21	RPP30
IRAK1	KLHL32	RPS6KA3
IRF2BPL	KLHL36	RPTOR
IRF5	KLHL5	RRAS2
IRF9	KLHL7	RRM1
IRX2	KLHL8	RRN3
ISG15	KPNA6	RSBN1
ISG20	KPNB1	RSPH1
IST1	KPTN	RSU1
ISYNA1	KRBA1	RTN1
ITGA11	KRT32	RTN4
ITGA5	KRT35	RTN4IP1
ITGAD	KRT37	RTP1
ITGAE	KRT38	RTP2
ITGB2	KRT5	RTP3
ITGB4	KRT6A	RUNX1
ITGB7	KRT71	RXFP2
ITIH5	KRT72	S100A12
ITPK1	KRT74	S100A9
ITPKB	KRTDAP	SACS
ITPKC	KSR1	SAMD4A
ITPR1	L1CAM	SAMD8
IZUMO4	LACE1	SASH1
JAGN1	LACTB2	SASS6
JAKMIP3	LAMA2	SATB2
JAM2	LAMA3	SBF2
JARID2	LAMA4	SBNO1
JAZF1	LAMB3	SCAI
JMJD1C	LAMC1	SCAMP1
JMJD8	LAMC2	SCAMP2
JPH3	LAMTOR5	SCGN
JRKL	LANCL2	SCIMP
JSRP1	LARGE	SCN11A
JUND	LARP4	SCN2A
KAL1	LBH	SCYL3
KANK2	LBX1	SDPR
KANSL1	LCAT	SDSL
KANSL2	LCK	SEC31A
KANSL3	LCLAT1	SECISBP2
KARS	LCMT2	SELP
KAT5	LCTL	SEMA3C
KAT6B	LDB2	SEMA3E
KATNAL1	LDB3	SEMA4D
KBTBD11	LDHC	SEMA4F
KBTBD12	LDOC1L	SENP1
KCNA3	LEF1	SEPT11
KCNAB2	LEMD1	SERF2
KCNB1	LEPROTL1	SERINC4
KCNB2	LETMD1	SERP1
KCND3	LFNG	SERPINA10
KCNF1	LGALS7	SERPINB11
KCNG3	LGI4	SERPINB12
KCNJ12	LHPP	SERPINB13
KCNJ16	LHX3	SERPINB2
KCNJ2	LHX4	SERPINC1
KCNK10	LHX6	SERPINE1
KCNK16	LHX8	SERPINF1
KCNK17	LIF	SERPINI2
KCNK4	LIG1	SERTM1
KCNN1	LIG3	SETD5
KCNN3	LIG4	SETD6
KCNQ3	LIMCH1	SETDB1
KCNQ4	LINGO1	SF3B1
KCNS2	LIPT2	SFSWAP
KCP	LITAF	SFXN4
KCTD10	LLGL1	SGCA
KCTD13	LMAN2L	SGCG
KCTD19	LMCD1	SGK2
KCTD20	LMF1	SGPL1
KDELR2	LMNB2	SGTB
KDM1B	LMO1	SH3GL2
KDM2A	LMO7	SH3RF2
KDM2B	LMX1B	SHROOM4
KDM3B	LNPEP	SIAH2
KDM4B	LNX2	SIL1
KDM4D	LOC102388926	SIPA1L2
KDM5A	LOC102388979	SIRT1
KDM5C	LOC102389021	SKAP1
KEAP1	LOC102389031	SKAP2
KHDRBS3	LOC102389068	SKIL
KIAA0100	LOC102389096	SLA
KIAA0247	LOC102389160	SLAMF1
KIAA0319	LOC102389168	SLC10A1
KIAA0355	LOC102389299	SLC16A2
KIAA0368	LOC102389471	SLC17A1
KIAA0391	LOC102389495	SLC1A2
KIAA0430	LOC102389499	SLC1A3
KIAA0513	LOC102389524	SLC22A5
KIAA0556	LOC102389550	SLC23A2
KIAA0753	LOC102389582	SLC24A1
KIAA0754	LOC102389675	SLC25A16
KIAA0895L	LOC102389831	SLC25A36
KIAA0907	LOC102389855	SLC25A4
KIAA1033	LOC102389864	SLC26A3
KIAA1199	LOC102390021	SLC26A8
KIAA1210	LOC102390112	SLC2A2
KIAA1217	LOC102390145	SLC30A5
KIAA1462	LOC102390148	SLC30A7
KIAA1522	LOC102390150	SLC35A5
KIAA1549	LOC102390197	SLC36A1
KIAA1598	LOC102390235	SLC36A3
KIAA1614	LOC102390277	SLC39A10
KIAA1715	LOC102390311	SLC39A12
KIAA1755	LOC102390353	SLC44A1
KIAA1875	LOC102390355	SLC44A3
KIAA1958	LOC102390468	SLC44A5
KIF13A	LOC102390522	SLC47A1
KIF13B	LOC102390536	SLC4A10
KIF17	LOC102390582	SLC5A1
KIF1A	LOC102390592	SLC5A11
KIF1B	LOC102390599	SLC5A3
KIF1C	LOC102390602	SLC6A14
KIF26A	LOC102390669	SLC6A15
KIF26B	LOC102390690	SLC7A8
KIF2A	LOC102390785	SLC8A1
KIF3B	LOC102390839	SLCO2A1
KIF5A	LOC102390890	SLITRK3
KIF5C	LOC102390920	SLITRK4
KIF6	LOC102390936	SLK
KIF7	LOC102391078	SLMAP
KIRREL	LOC102391103	SMAD2
KISS1R	LOC102391159	SMAD4
KLC3	LOC102391275	SMARCA2
KLF1	LOC102391297	SMARCA5
KLF9	LOC102391440	SMARCC1
KLHDC4	LOC102391499	SMC2
KLHDC7B	LOC102391513	SMC3
KLHDC8A	LOC102391593	SMG9
KLHL17	LOC102391600	SMIM13
KLHL2	LOC102391612	SMIM18
KLHL26	LOC102391652	SMIM3
KLHL32	LOC102391669	SMNDC1
KLHL33	LOC102391681	SMPDL3A
KLHL36	LOC102391736	SMPX
KLHL38	LOC102391773	SMU1
KLHL7	LOC102391835	SMURF2
KLKB1	LOC102391895	SMYD2
KMT2A	LOC102391911	SMYD4
KNOP1	LOC102391939	SNAP25
KNSTRN	LOC102391978	SNAP91
KPNA4	LOC102392038	SNAPC5
KPNA6	LOC102392157	SNIP1
KPTN	LOC102392316	SNRPF
KRI1	LOC102392455	SNTA1
KRT3	LOC102392464	SNTB2
KRT4	LOC102392588	SNTG1
KRT75	LOC102392697	SNTN
KRT78	LOC102392703	SNX11
KRT79	LOC102392735	SNX2
KRT8	LOC102392754	SNX25
KRT80	LOC102392776	SNX4
KRT82	LOC102393039	SNX5
KRT83	LOC102393068	SOCS2
KRT84	LOC102393078	SON
KRT85	LOC102393141	SPAG17
KRTDAP	LOC102393333	SPAG9
KSR1	LOC102393384	SPAM1
KSR2	LOC102393427	SPARC
L1CAM	LOC102393448	SPATA1
L3MBTL2	LOC102393658	SPATA17
LAMA1	LOC102393803	SPATA24
LAMA3	LOC102393835	SPATA31D1
LAMA4	LOC102393837	SPATS2L
LAMC1	LOC102393839	SPG11
LAMC2	LOC102393877	SPOPL
LAPTM4B	LOC102393923	SPRED2
LAPTM5	LOC102393941	SPTBN1
LARS	LOC102393946	SPTBN4
LBX1	LOC102393950	SRGAP1
LCK	LOC102393985	SRP54
LCLAT1	LOC102394085	SRP68
LCMT2	LOC102394229	SSR2
LDB3	LOC102394242	SST
LDHC	LOC102394277	SSUH2
LDLR	LOC102394300	SSX2IP
LDOC1L	LOC102394430	ST13
LECT2	LOC102394446	ST18
LEF1	LOC102394459	ST3GAL5
LEFTY2	LOC102394480	ST3GAL6
LEMD1	LOC102394491	ST6GAL2
LETMD1	LOC102394541	ST7
LFNG	LOC102394546	STAB2
LGALS7	LOC102394582	STAG2
LGALS8	LOC102394585	STAMBP
LGI2	LOC102394615	STAP1
LHB	LOC102394650	STARD3NL
LHPP	LOC102394652	STARD4
LHX1	LOC102394659	STAT2
LIF	LOC102394682	STIM2
LIG1	LOC102394779	STK17A
LIG4	LOC102394810	STK17B
LIMCH1	LOC102394813	STK38
LIN28A	LOC102394885	STK38L
LINGO1	LOC102394892	STOX1
LINGO3	LOC102394904	STRN3
LITAF	LOC102394926	STT3B
LLGL2	LOC102394952	STX16
LMAN2L	LOC102394988	SULF1
LMF1	LOC102395016	SUPT16H
LMNB2	LOC102395216	SUPT3H
LMO1	LOC102395247	SUPT6H
LMO7	LOC102395339	SUSD4
LMOD2	LOC102395356	SUV420H1
LNPEP	LOC102395440	SVOP
LNX1	LOC102395458	SYCP2
LOC102388894	LOC102395464	SYK
LOC102388904	LOC102395477	SYN2
LOC102388926	LOC102395563	SYNC
LOC102389031	LOC102395607	SYNE2
LOC102389068	LOC102395713	SYNPR
LOC102389111	LOC102395795	SYNRG
LOC102389124	LOC102395902	SYT14
LOC102389139	LOC102395920	SYT9
LOC102389160	LOC102396107	TAC1
LOC102389253	LOC102396193	TAF1
LOC102389299	LOC102396207	TAF7L
LOC102389331	LOC102396221	TANGO6
LOC102389337	LOC102396288	TANK
LOC102389353	LOC102396423	TARS2
LOC102389396	LOC102396432	TAX1BP1
LOC102389472	LOC102396449	TBCE
LOC102389495	LOC102396493	TBCEL
LOC102389496	LOC102396503	TBX15
LOC102389524	LOC102396521	TBX22
LOC102389529	LOC102396574	TBXAS1
LOC102389550	LOC102396653	TCEANC
LOC102389580	LOC102396696	TCERG1
LOC102389582	LOC102396707	TCF4
LOC102389595	LOC102396729	TDG
LOC102389677	LOC102396738	TEFM
LOC102389864	LOC102396756	TEKT3
LOC102389905	LOC102396887	TENM2
LOC102389994	LOC102396900	TEP1
LOC102390021	LOC102396913	TEX33
LOC102390112	LOC102396959	TEX36
LOC102390150	LOC102396963	TFAP2E
LOC102390197	LOC102396986	TFF1
LOC102390235	LOC102396987	TFF2
LOC102390265	LOC102396993	TGFBR3
LOC102390311	LOC102397108	TGM5
LOC102390353	LOC102397117	TGM7
LOC102390355	LOC102397182	THOC1
LOC102390379	LOC102397324	THSD7A
LOC102390415	LOC102397337	THUMPD3
LOC102390452	LOC102397429	TIAM1
LOC102390468	LOC102397434	TIGIT
LOC102390592	LOC102397468	TIMELESS
LOC102390599	LOC102397549	TIMM8B
LOC102390609	LOC102397553	TIMP4
LOC102390625	LOC102397580	TIPIN
LOC102390669	LOC102397609	TJP1
LOC102390690	LOC102397637	TJP2
LOC102390736	LOC102397739	TKTL1
LOC102390906	LOC102397764	TM6SF1
LOC102390939	LOC102397804	TM9SF3
LOC102390951	LOC102397867	TMBIM4
LOC102390993	LOC102397878	TMEM164
LOC102391078	LOC102397884	TMEM165
LOC102391103	LOC102397971	TMEM174
LOC102391159	LOC102397978	TMEM184B
LOC102391171	LOC102398073	TMEM192
LOC102391184	LOC102398186	TMEM200B
LOC102391307	LOC102398343	TMEM202
LOC102391321	LOC102398405	TMEM243
LOC102391344	LOC102398408	TMEM246
LOC102391403	LOC102398432	TMEM30B
LOC102391405	LOC102398505	TMEM33
LOC102391499	LOC102398514	TMEM35
LOC102391524	LOC102398578	TMEM39A
LOC102391564	LOC102398585	TMEM52B
LOC102391600	LOC102398627	TMEM74B
LOC102391612	LOC102398632	TMIGD1
LOC102391643	LOC102398667	TMOD2
LOC102391661	LOC102398677	TMPRSS11A
LOC102391669	LOC102398824	TMPRSS11D
LOC102391694	LOC102398906	TMPRSS9
LOC102391736	LOC102398946	TNFAIP8
LOC102391776	LOC102399080	TNFSF4
LOC102391835	LOC102399131	TNN
LOC102391885	LOC102399179	TNPO3
LOC102391901	LOC102399180	TNRC6A
LOC102391911	LOC102399262	TNS3
LOC102391939	LOC102399271	TOPAZ1
LOC102392038	LOC102399350	TOX2
LOC102392062	LOC102399385	TOX3
LOC102392157	LOC102399458	TP53I3
LOC102392216	LOC102399472	TP53INP1
LOC102392248	LOC102399492	TP63
LOC102392262	LOC102399512	TPST1
LOC102392316	LOC102399540	TRAF3IP2
LOC102392358	LOC102399644	TRAPPC13
LOC102392581	LOC102399701	TRAPPC2
LOC102392588	LOC102399712	TRDN
LOC102392622	LOC102399725	TRIM2
LOC102392697	LOC102399731	TRIM23
LOC102392703	LOC102399749	TRIM3
LOC102392735	LOC102399765	TRIM36
LOC102392791	LOC102399813	TRIM69
LOC102392960	LOC102399821	TRIM9
LOC102392967	LOC102399925	TRMT13
LOC102393008	LOC102400028	TRMT1L
LOC102393036	LOC102400029	TRMT2B
LOC102393230	LOC102400039	TRPC4
LOC102393276	LOC102400057	TRPS1
LOC102393427	LOC102400191	TSC22D1
LOC102393448	LOC102400196	TSHZ3
LOC102393481	LOC102400228	TSPAN12
LOC102393554	LOC102400251	TSPAN2
LOC102393803	LOC102400300	TSPYL4
LOC102393835	LOC102400352	TST
LOC102393839	LOC102400367	TTC1
LOC102393877	LOC102400441	TTC18
LOC102393923	LOC102400461	TTC24
LOC102393941	LOC102400466	TTC5
LOC102393950	LOC102400491	TTLL5
LOC102393954	LOC102400493	TUBGCP5
LOC102394009	LOC102400543	TUFT1
LOC102394085	LOC102400592	TUSC3
LOC102394277	LOC102400647	TWF1
LOC102394415	LOC102400653	TXLNG
LOC102394430	LOC102400720	TXNDC2
LOC102394460	LOC102400779	UBA6
LOC102394480	LOC102400789	UBASH3B
LOC102394482	LOC102400792	UBE2H
LOC102394491	LOC102400797	UBE2V2
LOC102394538	LOC102400892	UBE3A
LOC102394541	LOC102400893	UBE3B
LOC102394605	LOC102400918	UBE4A
LOC102394612	LOC102400933	UBIAD1
LOC102394615	LOC102400991	UBQLN1
LOC102394652	LOC102401023	UGT2A1
LOC102394779	LOC102401055	UMODL1
LOC102394810	LOC102401129	UNC5D
LOC102394813	LOC102401194	UPF2
LOC102394848	LOC102401214	USP14
LOC102394885	LOC102401278	USP25
LOC102394892	LOC102401291	USP29
LOC102394904	LOC102401297	USP37
LOC102394926	LOC102401315	USP46
LOC102394988	LOC102401343	USP48
LOC102395216	LOC102401346	UTP6
LOC102395247	LOC102401358	VAPA
LOC102395257	LOC102401450	VAPB
LOC102395302	LOC102401500	VCL
LOC102395363	LOC102401504	VGLL1
LOC102395440	LOC102401562	VLDLR
LOC102395464	LOC102401642	VPS13C
LOC102395563	LOC102401672	VPS36
LOC102395607	LOC102401685	VPS53
LOC102395650	LOC102401698	VSIG4
LOC102395667	LOC102401737	VTA1
LOC102395774	LOC102401739	WAPAL
LOC102395847	LOC102401761	WASF1
LOC102395856	LOC102401801	WBP1L
LOC102395899	LOC102401890	WBP4
LOC102395902	LOC102401909	WDFY4
LOC102396002	LOC102402005	WDR13
LOC102396011	LOC102402036	WDR26
LOC102396108	LOC102402068	WDR3
LOC102396155	LOC102402082	WDR35
LOC102396193	LOC102402088	WDR37
LOC102396207	LOC102402159	WDR66
LOC102396221	LOC102402179	WDR72
LOC102396234	LOC102402212	WDR76
LOC102396288	LOC102402218	WDR77
LOC102396366	LOC102402315	WDR92
LOC102396423	LOC102402478	WIPF2
LOC102396424	LOC102402530	WNK1
LOC102396449	LOC102402536	WNT2
LOC102396469	LOC102402559	WTAP
LOC102396503	LOC102402579	WWC3
LOC102396521	LOC102402584	XIRP2
LOC102396574	LOC102402606	XPA
LOC102396590	LOC102402614	XPO1
LOC102396653	LOC102402650	XPO4
LOC102396696	LOC102402655	XPO7
LOC102396707	LOC102402820	XRCC6BP1
LOC102396713	LOC102402825	XRN2
LOC102396756	LOC102402867	XRRA1
LOC102396757	LOC102402880	YES1
LOC102396779	LOC102402960	YTHDC1
LOC102396839	LOC102402961	YWHAE
LOC102396900	LOC102402970	ZBTB11
LOC102396959	LOC102403044	ZBTB37
LOC102396966	LOC102403069	ZBTB43
LOC102396986	LOC102403160	ZBTB8A
LOC102396987	LOC102403194	ZBTB8B
LOC102396999	LOC102403274	ZC2HC1A
LOC102397117	LOC102403324	ZCCHC11
LOC102397182	LOC102403387	ZCCHC17
LOC102397257	LOC102403448	ZCCHC6
LOC102397324	LOC102403473	ZCCHC7
LOC102397367	LOC102403509	ZCCHC8
LOC102397433	LOC102403569	ZDHHC16
LOC102397434	LOC102403620	ZDHHC17
LOC102397468	LOC102403622	ZDHHC20
LOC102397532	LOC102403658	ZEB2
LOC102397549	LOC102403671	ZFAND3
LOC102397580	LOC102403764	ZFAND4
LOC102397739	LOC102403782	ZFAND6
LOC102397804	LOC102403789	ZFHX4
LOC102397818	LOC102403823	ZFYVE26
LOC102397878	LOC102403908	ZIM3
LOC102397879	LOC102404007	ZMAT4
LOC102397884	LOC102404040	ZMYM1
LOC102397898	LOC102404140	ZMYM2
LOC102397924	LOC102404153	ZMYM5
LOC102397963	LOC102404169	ZMYND11
LOC102397965	LOC102404250	ZNF106
LOC102397971	LOC102404259	ZNF112
LOC102397978	LOC102404280	ZNF148
LOC102398073	LOC102404292	ZNF185
LOC102398108	LOC102404294	ZNF215
LOC102398178	LOC102404328	ZNF235
LOC102398186	LOC102404393	ZNF318
LOC102398191	LOC102404514	ZNF326
LOC102398252	LOC102404544	ZNF366
LOC102398264	LOC102404617	ZNF438
LOC102398289	LOC102404645	ZNF507
LOC102398405	LOC102404775	ZNF512
LOC102398505	LOC102404828	ZNF608
LOC102398514	LOC102404876	ZNF644
LOC102398542	LOC102404895	ZNF654
LOC102398585	LOC102404909	ZNF704
LOC102398586	LOC102404974	ZNF79
LOC102398627	LOC102404984	ZNF831
LOC102398644	LOC102405097	ZNF84
LOC102398730	LOC102405146	ZNRF2
LOC102398794	LOC102405157	ZRANB2
LOC102398824	LOC102405183	ZRANB3
LOC102398906	LOC102405193	ZRSR2
LOC102398921	LOC102405204	ZSCAN29
LOC102398965	LOC102405448	ZSWIM6
LOC102399080	LOC102405460	ZWILCH
LOC102399150	LOC102405586	ZZZ3
LOC102399179	LOC102405595
LOC102399180	LOC102405607
LOC102399190	LOC102405629
LOC102399262	LOC102405632
LOC102399271	LOC102405891
LOC102399291	LOC102405899
LOC102399385	LOC102405926
LOC102399411	LOC102405952
LOC102399472	LOC102405975
LOC102399540	LOC102406041
LOC102399573	LOC102406142
LOC102399579	LOC102406161
LOC102399584	LOC102406202
LOC102399609	LOC102406222
LOC102399712	LOC102406328
LOC102399725	LOC102406408
LOC102399731	LOC102406726
LOC102399739	LOC102406741
LOC102399765	LOC102406766
LOC102399821	LOC102406772
LOC102399925	LOC102406798
LOC102400020	LOC102406828
LOC102400029	LOC102406900
LOC102400041	LOC102406922
LOC102400057	LOC102406956
LOC102400084	LOC102406964
LOC102400116	LOC102406967
LOC102400174	LOC102407043
LOC102400196	LOC102407056
LOC102400198	LOC102407069
LOC102400228	LOC102407123
LOC102400237	LOC102407126
LOC102400285	LOC102407156
LOC102400300	LOC102407253
LOC102400352	LOC102407259
LOC102400367	LOC102407267
LOC102400377	LOC102407373
LOC102400444	LOC102407417
LOC102400493	LOC102407499
LOC102400505	LOC102407596
LOC102400592	LOC102407599
LOC102400653	LOC102407622
LOC102400692	LOC102407627
LOC102400718	LOC102407710
LOC102400720	LOC102407758
LOC102400779	LOC102407825
LOC102400789	LOC102407839
LOC102400807	LOC102407875
LOC102400824	LOC102407928
LOC102400890	LOC102407956
LOC102400893	LOC102408021
LOC102400918	LOC102408026
LOC102400933	LOC102408049
LOC102400991	LOC102408125
LOC102400995	LOC102408180
LOC102401017	LOC102408196
LOC102401023	LOC102408240
LOC102401055	LOC102408344
LOC102401074	LOC102408349
LOC102401081	LOC102408388
[truncated: 2,274 more rows]
